# Supplementary material for: Toxicity of Insecticides and Miticides to Natural Enemies in Australian Grains: A Review
Source: Insects. 2021 Feb 22;12(2):187. doi: 10.3390/insects12020187 (PMC7927080; doi:10.3390/insects12020187)
Supplement: Supplementary file 1 [file insects-12-00187-s001.zip]

Archive with 8 entries (7 files):
- Supplementary Files/
- __MACOSX/._Supplementary Files
- Supplementary Files/.DS_Store
- __MACOSX/Supplementary Files/._.DS_Store
- Supplementary Files/TableS1.xlsx
- __MACOSX/Supplementary Files/._TableS1.xlsx
- Supplementary Files/SupplementaryMaterials_Figures.docx
- __MACOSX/Supplementary Files/._SupplementaryMaterials_Figures.docx
