# Supplementary material for: Toxicity of Insecticides and Miticides to Natural Enemies in Australian Grains: A Review
Source: Insects. 2021 Feb 22;12(2):187. doi: 10.3390/insects12020187 (PMC7927080; doi:10.3390/insects12020187)
Supplement: Supplementary file 1 [file insects-12-00187-s001.zip › Supplementary Files/TableS1.xlsx]

## Sheet: Explanation
Column header	Explanation	Categories (if applicable)
Taxon	The lowest taxonomic classification provided in the study
Lowest reported taxonomic classification	The lowest taxonomic classification	Order, Class, Family, Genus, Species
Family	Taxonomic family
Order	Taxonomic order
Country of study	If the study was conducted internationally or in Australia	Australia, International
Active ingredient	Active ingredient reported in the study	Carbaryl, methiocarb, methomyl, pirimicarb, thiodicarb, chlorpyrifos, diazinon, dimethoate, malathion, methidathion, omethoate, phosmet, trichlorfon, fipronil, alpha-cypermethrin, beta-cypermethrin, bifenthrin, cypermethrin, deltamethrin, esfenvalerate, gamma-cyhalothrin, lambda-cyhalothrin, zeta-cypermethrin, permethrin, imidacloprid, thiamethoxam, sulfoxaflor, spinetoram, abamectin, emamectin b…
IRAC Chemical MoA group	The corresponding IRAC Chemical MoA group the active ingredient belongs to	1A, 1B, 2B, 3A, 4A, 4C, 5, 6, 11A, 12A, 22A, 28, 31
Dose	The reported dose in the study
Standardised Dose (g a.i./ha)	The standardised dose in the study, either reported or calculated from the information provided
Mortality/percentage reduction	% mortality, or IOBC rating category and corresponding range
Timepoint recorded	Time (hours or days) after treamtent mortality was recorded
Exposure type	The type of exposure/contact	DC (direct contact), RC (residual contact), IC (indirect contact), Unspecified
Experimental Scale	The scale the experiment was conducted at	Laboratory Trial, Extended Laboratory Trial, Greenhouse Trial, Semi-field Trial, Field Trial
Standardised Method	The methodolgy used to expose individuals, as reported in Table 3	C/TS (Coated/Treated substrate), SA (Spray applicatiojn), DM (dipping method), F (Fumigation), I (Ingenstion), IR (Irrigation), LUM (leaf uptake method), MS (Microsyringe), ST (seed treatment), Unspecified
Number of Replicates	The number of replicates used within each treatment
Number of Individuals per replicate	The number of individuals used in each replicate
Reference	The full reference/citation of the study

## Sheet: Dataset
Taxon	Lowest reported taxonomic classification	Family	Order	Country of study	Active Ingredient	IRAC Chemical MoA group	Dose	Standardised Dose (g a.i./ha)	Mortality/percentage reduction	Timepoint recorded	Exposure type	Experimental Scale	Standardised Method	Number of Replicates	Number of Individuals per replicate	Reference
Orius albidipennis	Species	Anthocoridae	Hemiptera	Intertional	Nuclear polyhedrosis virus (NPV)	31	2.4 x 10^9 PIB/mL		0	3 DAT	IC	Laboratory Trial	I			Abbas MST (1988) Interactions between nuclear polyhedrosis virus, host and predators. Journal of Plant Diseases and Protection 95: 606-610
Orius albidipennis	Species	Anthocoridae	Hemiptera	Intertional	Nuclear polyhedrosis virus (NPV)	31	2.4 x 10^9 PIB/mL		0	4 DAT	IC	Laboratory Trial	I			Abbas MST (1988) Interactions between nuclear polyhedrosis virus, host and predators. Journal of Plant Diseases and Protection 95: 606-610
Orius albidipennis	Species	Anthocoridae	Hemiptera	Intertional	Nuclear polyhedrosis virus (NPV)	31	2.4 x 10^9 PIB/mL		0.1	2 DAT	IC	Laboratory Trial	I			Abbas MST (1988) Interactions between nuclear polyhedrosis virus, host and predators. Journal of Plant Diseases and Protection 95: 606-610
Microplitis rufiventris	Species	Braconidae	Hymenoptera	Intertional	Lambda-cyhalothrin	3A	5.75 ppm		0.5	24 HAT	RC	Laboratory Trial	C/TS	3	10	Abbassy MA, Belal AH, Marei AM, Nassar AKK (2003) Pyrethroids toxicity, and selectivity to Microplitis rufiventris (Kok.) and its prey Spodoptera littoralis (laboratory and field strains). J. Agric. & Env. Sci. Alex. Univ., Egypt 2(1): 69-89
Microplitis rufiventris	Species	Braconidae	Hymenoptera	Intertional	Cypermethrin	3A	26.17 ppm		0.5	24 HAT	RC	Laboratory Trial	C/TS	3	10	Abbassy MA, Belal AH, Marei AM, Nassar AKK (2003) Pyrethroids toxicity, and selectivity to Microplitis rufiventris (Kok.) and its prey Spodoptera littoralis (laboratory and field strains). J. Agric. & Env. Sci. Alex. Univ., Egypt 2(1): 69-89
Microplitis rufiventris	Species	Braconidae	Hymenoptera	Intertional	Deltamethrin	3A	10.99 ppm		0.5	24 HAT	RC	Laboratory Trial	C/TS	3	10	Abbassy MA, Belal AH, Marei AM, Nassar AKK (2003) Pyrethroids toxicity, and selectivity to Microplitis rufiventris (Kok.) and its prey Spodoptera littoralis (laboratory and field strains). J. Agric. & Env. Sci. Alex. Univ., Egypt 2(1): 69-89
Chrysoperla carnea	Species	Chrysopidae	Neuroptera	Intertional	Imidacloprid	4A	0.5 mL ai/L		0.82	15 DAT	RC	Field Trial	SA	3		Abd-Ella AA (2015) Effect of several insecticides on pomegranate aphid, Aphis punciae (Passerini) (Homoptera: Aphididae) and its predators under field conditions. Bulletin OEPP/EPPO Bulletin 45(1): 90-98
Chrysoperla carnea	Species	Chrysopidae	Neuroptera	Intertional	Imidacloprid	4A	0.5 mL ai/L		0.87	1 DAT	RC	Field Trial	SA	3		Abd-Ella AA (2015) Effect of several insecticides on pomegranate aphid, Aphis punciae (Passerini) (Homoptera: Aphididae) and its predators under field conditions. Bulletin OEPP/EPPO Bulletin 45(1): 90-98
Chrysoperla carnea	Species	Chrysopidae	Neuroptera	Intertional	Imidacloprid	4A	0.5 mL ai/L		0.89	10 DAT	RC	Field Trial	SA	3		Abd-Ella AA (2015) Effect of several insecticides on pomegranate aphid, Aphis punciae (Passerini) (Homoptera: Aphididae) and its predators under field conditions. Bulletin OEPP/EPPO Bulletin 45(1): 90-98
Chrysoperla carnea	Species	Chrysopidae	Neuroptera	Intertional	Imidacloprid	4A	0.5 mL ai/L		0.92	7 DAT	RC	Field Trial	SA	3		Abd-Ella AA (2015) Effect of several insecticides on pomegranate aphid, Aphis punciae (Passerini) (Homoptera: Aphididae) and its predators under field conditions. Bulletin OEPP/EPPO Bulletin 45(1): 90-98
Chrysoperla carnea	Species	Chrysopidae	Neuroptera	Intertional	Malathion	1B	5 mL ai/L		0.95	10 DAT	RC	Field Trial	SA	3		Abd-Ella AA (2015) Effect of several insecticides on pomegranate aphid, Aphis punciae (Passerini) (Homoptera: Aphididae) and its predators under field conditions. Bulletin OEPP/EPPO Bulletin 45(1): 90-98
Chrysoperla carnea	Species	Chrysopidae	Neuroptera	Intertional	Malathion	1B	5 mL ai/L		0.98	15 DAT	RC	Field Trial	SA	3		Abd-Ella AA (2015) Effect of several insecticides on pomegranate aphid, Aphis punciae (Passerini) (Homoptera: Aphididae) and its predators under field conditions. Bulletin OEPP/EPPO Bulletin 45(1): 90-98
Chrysoperla carnea	Species	Chrysopidae	Neuroptera	Intertional	Malathion	1B	5 mL ai/L		1	1 DAT	RC	Field Trial	SA	3		Abd-Ella AA (2015) Effect of several insecticides on pomegranate aphid, Aphis punciae (Passerini) (Homoptera: Aphididae) and its predators under field conditions. Bulletin OEPP/EPPO Bulletin 45(1): 90-98
Chrysoperla carnea	Species	Chrysopidae	Neuroptera	Intertional	Malathion	1B	5 mL ai/L		1	7 DAT	RC	Field Trial	SA	3		Abd-Ella AA (2015) Effect of several insecticides on pomegranate aphid, Aphis punciae (Passerini) (Homoptera: Aphididae) and its predators under field conditions. Bulletin OEPP/EPPO Bulletin 45(1): 90-98
Chrysoperla carnea	Species	Chrysopidae	Neuroptera	Intertional	Pirimicarb	1A	31.2 mg ai/L		0.93	15 DAT	RC	Field Trial	SA	3		Abd-Ella AA (2015) Effect of several insecticides on pomegranate aphid, Aphis punciae (Passerini) (Homoptera: Aphididae) and its predators under field conditions. Bulletin OEPP/EPPO Bulletin 45(1): 90-98
Chrysoperla carnea	Species	Chrysopidae	Neuroptera	Intertional	Pirimicarb	1A	31.2 mg ai/L		0.97	10 DAT	RC	Field Trial	SA	3		Abd-Ella AA (2015) Effect of several insecticides on pomegranate aphid, Aphis punciae (Passerini) (Homoptera: Aphididae) and its predators under field conditions. Bulletin OEPP/EPPO Bulletin 45(1): 90-98
Chrysoperla carnea	Species	Chrysopidae	Neuroptera	Intertional	Pirimicarb	1A	31.2 mg ai/L		1	1 DAT	RC	Field Trial	SA	3		Abd-Ella AA (2015) Effect of several insecticides on pomegranate aphid, Aphis punciae (Passerini) (Homoptera: Aphididae) and its predators under field conditions. Bulletin OEPP/EPPO Bulletin 45(1): 90-98
Chrysoperla carnea	Species	Chrysopidae	Neuroptera	Intertional	Pirimicarb	1A	31.2 mg ai/L		1	7 DAT	RC	Field Trial	SA	3		Abd-Ella AA (2015) Effect of several insecticides on pomegranate aphid, Aphis punciae (Passerini) (Homoptera: Aphididae) and its predators under field conditions. Bulletin OEPP/EPPO Bulletin 45(1): 90-98
Chrysoperla carnea	Species	Chrysopidae	Neuroptera	Intertional	Thiamethoxam	4A	50 mg ai/L		0.81	15 DAT	RC	Field Trial	SA	3		Abd-Ella AA (2015) Effect of several insecticides on pomegranate aphid, Aphis punciae (Passerini) (Homoptera: Aphididae) and its predators under field conditions. Bulletin OEPP/EPPO Bulletin 45(1): 90-98
Chrysoperla carnea	Species	Chrysopidae	Neuroptera	Intertional	Thiamethoxam	4A	50 mg ai/L		0.84	7 DAT	RC	Field Trial	SA	3		Abd-Ella AA (2015) Effect of several insecticides on pomegranate aphid, Aphis punciae (Passerini) (Homoptera: Aphididae) and its predators under field conditions. Bulletin OEPP/EPPO Bulletin 45(1): 90-98
Chrysoperla carnea	Species	Chrysopidae	Neuroptera	Intertional	Thiamethoxam	4A	50 mg ai/L		0.88	10 DAT	RC	Field Trial	SA	3		Abd-Ella AA (2015) Effect of several insecticides on pomegranate aphid, Aphis punciae (Passerini) (Homoptera: Aphididae) and its predators under field conditions. Bulletin OEPP/EPPO Bulletin 45(1): 90-98
Chrysoperla carnea	Species	Chrysopidae	Neuroptera	Intertional	Thiamethoxam	4A	50 mg ai/L		0.91	1 DAT	RC	Field Trial	SA	3		Abd-Ella AA (2015) Effect of several insecticides on pomegranate aphid, Aphis punciae (Passerini) (Homoptera: Aphididae) and its predators under field conditions. Bulletin OEPP/EPPO Bulletin 45(1): 90-98
Coccinella undecimpunctata	Species	Coccinellidae	Coleoptera	Intertional	Imidacloprid	4A	0.5 mL ai/L		0.87	1 DAT	RC	Field Trial	SA	3		Abd-Ella AA (2015) Effect of several insecticides on pomegranate aphid, Aphis punciae (Passerini) (Homoptera: Aphididae) and its predators under field conditions. Bulletin OEPP/EPPO Bulletin 45(1): 90-98
Coccinella undecimpunctata	Species	Coccinellidae	Coleoptera	Intertional	Thiamethoxam	4A	50 mg ai/L		0.91	1 DAT	RC	Field Trial	SA	3		Abd-Ella AA (2015) Effect of several insecticides on pomegranate aphid, Aphis punciae (Passerini) (Homoptera: Aphididae) and its predators under field conditions. Bulletin OEPP/EPPO Bulletin 45(1): 90-98
Coccinella undecimpunctata	Species	Coccinellidae	Coleoptera	Intertional	Malathion	1B	5 mL ai/L		1	1 DAT	RC	Field Trial	SA	3		Abd-Ella AA (2015) Effect of several insecticides on pomegranate aphid, Aphis punciae (Passerini) (Homoptera: Aphididae) and its predators under field conditions. Bulletin OEPP/EPPO Bulletin 45(1): 90-98
Coccinella undecimpunctata	Species	Coccinellidae	Coleoptera	Intertional	Pirimicarb	1A	31.2 mg ai/L		1	1 DAT	RC	Field Trial	SA	3		Abd-Ella AA (2015) Effect of several insecticides on pomegranate aphid, Aphis punciae (Passerini) (Homoptera: Aphididae) and its predators under field conditions. Bulletin OEPP/EPPO Bulletin 45(1): 90-98
Coccinella undecimpunctata	Species	Coccinellidae	Coleoptera	Intertional	Imidacloprid	4A	0.5 mL ai/L		0.81	7 DAT	RC	Field Trial	SA	3		Abd-Ella AA (2015) Effect of several insecticides on pomegranate aphid, Aphis punciae (Passerini) (Homoptera: Aphididae) and its predators under field conditions. Bulletin OEPP/EPPO Bulletin 45(1): 90-98
Coccinella undecimpunctata	Species	Coccinellidae	Coleoptera	Intertional	Thiamethoxam	4A	50 mg ai/L		0.89	7 DAT	RC	Field Trial	SA	3		Abd-Ella AA (2015) Effect of several insecticides on pomegranate aphid, Aphis punciae (Passerini) (Homoptera: Aphididae) and its predators under field conditions. Bulletin OEPP/EPPO Bulletin 45(1): 90-98
Coccinella undecimpunctata	Species	Coccinellidae	Coleoptera	Intertional	Malathion	1B	5 mL ai/L		1	7 DAT	RC	Field Trial	SA	3		Abd-Ella AA (2015) Effect of several insecticides on pomegranate aphid, Aphis punciae (Passerini) (Homoptera: Aphididae) and its predators under field conditions. Bulletin OEPP/EPPO Bulletin 45(1): 90-98
Coccinella undecimpunctata	Species	Coccinellidae	Coleoptera	Intertional	Pirimicarb	1A	31.2 mg ai/L		1	7 DAT	RC	Field Trial	SA	3		Abd-Ella AA (2015) Effect of several insecticides on pomegranate aphid, Aphis punciae (Passerini) (Homoptera: Aphididae) and its predators under field conditions. Bulletin OEPP/EPPO Bulletin 45(1): 90-98
Coccinella undecimpunctata	Species	Coccinellidae	Coleoptera	Intertional	Imidacloprid	4A	0.5 mL ai/L		0.76	10 DAT	RC	Field Trial	SA	3		Abd-Ella AA (2015) Effect of several insecticides on pomegranate aphid, Aphis punciae (Passerini) (Homoptera: Aphididae) and its predators under field conditions. Bulletin OEPP/EPPO Bulletin 45(1): 90-98
Coccinella undecimpunctata	Species	Coccinellidae	Coleoptera	Intertional	Thiamethoxam	4A	50 mg ai/L		0.78	10 DAT	RC	Field Trial	SA	3		Abd-Ella AA (2015) Effect of several insecticides on pomegranate aphid, Aphis punciae (Passerini) (Homoptera: Aphididae) and its predators under field conditions. Bulletin OEPP/EPPO Bulletin 45(1): 90-98
Coccinella undecimpunctata	Species	Coccinellidae	Coleoptera	Intertional	Malathion	1B	5 mL ai/L		1	10 DAT	RC	Field Trial	SA	3		Abd-Ella AA (2015) Effect of several insecticides on pomegranate aphid, Aphis punciae (Passerini) (Homoptera: Aphididae) and its predators under field conditions. Bulletin OEPP/EPPO Bulletin 45(1): 90-98
Coccinella undecimpunctata	Species	Coccinellidae	Coleoptera	Intertional	Pirimicarb	1A	31.2 mg ai/L		0.99	10 DAT	RC	Field Trial	SA	3		Abd-Ella AA (2015) Effect of several insecticides on pomegranate aphid, Aphis punciae (Passerini) (Homoptera: Aphididae) and its predators under field conditions. Bulletin OEPP/EPPO Bulletin 45(1): 90-98
Coccinella undecimpunctata	Species	Coccinellidae	Coleoptera	Intertional	Imidacloprid	4A	0.5 mL ai/L		0.7	15 DAT	RC	Field Trial	SA	3		Abd-Ella AA (2015) Effect of several insecticides on pomegranate aphid, Aphis punciae (Passerini) (Homoptera: Aphididae) and its predators under field conditions. Bulletin OEPP/EPPO Bulletin 45(1): 90-98
Coccinella undecimpunctata	Species	Coccinellidae	Coleoptera	Intertional	Thiamethoxam	4A	50 mg ai/L		0.71	15 DAT	RC	Field Trial	SA	3		Abd-Ella AA (2015) Effect of several insecticides on pomegranate aphid, Aphis punciae (Passerini) (Homoptera: Aphididae) and its predators under field conditions. Bulletin OEPP/EPPO Bulletin 45(1): 90-98
Coccinella undecimpunctata	Species	Coccinellidae	Coleoptera	Intertional	Malathion	1B	5 mL ai/L		0.97	15 DAT	RC	Field Trial	SA	3		Abd-Ella AA (2015) Effect of several insecticides on pomegranate aphid, Aphis punciae (Passerini) (Homoptera: Aphididae) and its predators under field conditions. Bulletin OEPP/EPPO Bulletin 45(1): 90-98
Coccinella undecimpunctata	Species	Coccinellidae	Coleoptera	Intertional	Pirimicarb	1A	31.2 mg ai/L		1	15 DAT	RC	Field Trial	SA	3		Abd-Ella AA (2015) Effect of several insecticides on pomegranate aphid, Aphis punciae (Passerini) (Homoptera: Aphididae) and its predators under field conditions. Bulletin OEPP/EPPO Bulletin 45(1): 90-98
Syrphus corolla	Species	Syrphidae	Diptera	Intertional	Imidacloprid	4A	0.5 mL ai/L		0.82	15 DAT	RC	Field Trial	SA	3		Abd-Ella AA (2015) Effect of several insecticides on pomegranate aphid, Aphis punciae (Passerini) (Homoptera: Aphididae) and its predators under field conditions. Bulletin OEPP/EPPO Bulletin 45(1): 90-98
Syrphus corolla	Species	Syrphidae	Diptera	Intertional	Imidacloprid	4A	0.5 mL ai/L		0.9	10 DAT	RC	Field Trial	SA	3		Abd-Ella AA (2015) Effect of several insecticides on pomegranate aphid, Aphis punciae (Passerini) (Homoptera: Aphididae) and its predators under field conditions. Bulletin OEPP/EPPO Bulletin 45(1): 90-98
Syrphus corolla	Species	Syrphidae	Diptera	Intertional	Imidacloprid	4A	0.5 mL ai/L		0.92	1 DAT	RC	Field Trial	SA	3		Abd-Ella AA (2015) Effect of several insecticides on pomegranate aphid, Aphis punciae (Passerini) (Homoptera: Aphididae) and its predators under field conditions. Bulletin OEPP/EPPO Bulletin 45(1): 90-98
Syrphus corolla	Species	Syrphidae	Diptera	Intertional	Imidacloprid	4A	0.5 mL ai/L		0.92	7 DAT	RC	Field Trial	SA	3		Abd-Ella AA (2015) Effect of several insecticides on pomegranate aphid, Aphis punciae (Passerini) (Homoptera: Aphididae) and its predators under field conditions. Bulletin OEPP/EPPO Bulletin 45(1): 90-98
Syrphus corolla	Species	Syrphidae	Diptera	Intertional	Malathion	1B	5 mL ai/L		1	1 DAT	RC	Field Trial	SA	3		Abd-Ella AA (2015) Effect of several insecticides on pomegranate aphid, Aphis punciae (Passerini) (Homoptera: Aphididae) and its predators under field conditions. Bulletin OEPP/EPPO Bulletin 45(1): 90-98
Syrphus corolla	Species	Syrphidae	Diptera	Intertional	Malathion	1B	5 mL ai/L		1	7 DAT	RC	Field Trial	SA	3		Abd-Ella AA (2015) Effect of several insecticides on pomegranate aphid, Aphis punciae (Passerini) (Homoptera: Aphididae) and its predators under field conditions. Bulletin OEPP/EPPO Bulletin 45(1): 90-98
Syrphus corolla	Species	Syrphidae	Diptera	Intertional	Malathion	1B	5 mL ai/L		1	10 DAT	RC	Field Trial	SA	3		Abd-Ella AA (2015) Effect of several insecticides on pomegranate aphid, Aphis punciae (Passerini) (Homoptera: Aphididae) and its predators under field conditions. Bulletin OEPP/EPPO Bulletin 45(1): 90-98
Syrphus corolla	Species	Syrphidae	Diptera	Intertional	Malathion	1B	5 mL ai/L		1	15 DAT	RC	Field Trial	SA	3		Abd-Ella AA (2015) Effect of several insecticides on pomegranate aphid, Aphis punciae (Passerini) (Homoptera: Aphididae) and its predators under field conditions. Bulletin OEPP/EPPO Bulletin 45(1): 90-98
Syrphus corolla	Species	Syrphidae	Diptera	Intertional	Pirimicarb	1A	31.2 mg ai/L		1	1 DAT	RC	Field Trial	SA	3		Abd-Ella AA (2015) Effect of several insecticides on pomegranate aphid, Aphis punciae (Passerini) (Homoptera: Aphididae) and its predators under field conditions. Bulletin OEPP/EPPO Bulletin 45(1): 90-98
Syrphus corolla	Species	Syrphidae	Diptera	Intertional	Pirimicarb	1A	31.2 mg ai/L		1	7 DAT	RC	Field Trial	SA	3		Abd-Ella AA (2015) Effect of several insecticides on pomegranate aphid, Aphis punciae (Passerini) (Homoptera: Aphididae) and its predators under field conditions. Bulletin OEPP/EPPO Bulletin 45(1): 90-98
Syrphus corolla	Species	Syrphidae	Diptera	Intertional	Pirimicarb	1A	31.2 mg ai/L		1	10 DAT	RC	Field Trial	SA	3		Abd-Ella AA (2015) Effect of several insecticides on pomegranate aphid, Aphis punciae (Passerini) (Homoptera: Aphididae) and its predators under field conditions. Bulletin OEPP/EPPO Bulletin 45(1): 90-98
Syrphus corolla	Species	Syrphidae	Diptera	Intertional	Pirimicarb	1A	31.2 mg ai/L		1	15 DAT	RC	Field Trial	SA	3		Abd-Ella AA (2015) Effect of several insecticides on pomegranate aphid, Aphis punciae (Passerini) (Homoptera: Aphididae) and its predators under field conditions. Bulletin OEPP/EPPO Bulletin 45(1): 90-98
Syrphus corolla	Species	Syrphidae	Diptera	Intertional	Thiamethoxam	4A	50 mg ai/L		0.84	15 DAT	RC	Field Trial	SA	3		Abd-Ella AA (2015) Effect of several insecticides on pomegranate aphid, Aphis punciae (Passerini) (Homoptera: Aphididae) and its predators under field conditions. Bulletin OEPP/EPPO Bulletin 45(1): 90-98
Syrphus corolla	Species	Syrphidae	Diptera	Intertional	Thiamethoxam	4A	50 mg ai/L		0.89	10 DAT	RC	Field Trial	SA	3		Abd-Ella AA (2015) Effect of several insecticides on pomegranate aphid, Aphis punciae (Passerini) (Homoptera: Aphididae) and its predators under field conditions. Bulletin OEPP/EPPO Bulletin 45(1): 90-98
Syrphus corolla	Species	Syrphidae	Diptera	Intertional	Thiamethoxam	4A	50 mg ai/L		0.9	7 DAT	RC	Field Trial	SA	3		Abd-Ella AA (2015) Effect of several insecticides on pomegranate aphid, Aphis punciae (Passerini) (Homoptera: Aphididae) and its predators under field conditions. Bulletin OEPP/EPPO Bulletin 45(1): 90-98
Syrphus corolla	Species	Syrphidae	Diptera	Intertional	Thiamethoxam	4A	50 mg ai/L		0.92	1 DAT	RC	Field Trial	SA	3		Abd-Ella AA (2015) Effect of several insecticides on pomegranate aphid, Aphis punciae (Passerini) (Homoptera: Aphididae) and its predators under field conditions. Bulletin OEPP/EPPO Bulletin 45(1): 90-98
Trichogramma cacoeciae	Species	Trichogrammatidae	Hymenoptera	Intertional	Imidacloprid	4A	28 g ai/ha	28	1		RC	Laboratory Trial	C/TS	Unspecified	Unspecified	Abdelgader H, Hassan SA (2002) Side effects of plant protection products on¬†Trichogramma cacoeciae¬†Marchal (Hym. Trichogrammatidae). IOBC/wprs bulletin, 25(11): 63-70
Diaeretiella rapae	Species	Braconidae	Hymenoptera	Intertional	Cypermethrin	3A	238 g/ha	71.4	0.66	14-16 DAT	RC	Extended Laboratory Trial	C/TS	4	20-50 mummies	Abo El-Ghar GES, El-Sayed AE-GM (1989) Impact of two synthetic pyrethroids and methomyl on management of the cabbage aphid Brevicoryne brassicae (L.) and its associated parasitoid Diaeretiella rapae (M'Intosh). Pesticide Science 25: 35-41
Diaeretiella rapae	Species	Braconidae	Hymenoptera	Intertional	Cypermethrin	3A	238 g/ha	71.4	0.36	14-16 DAT	RC	Extended Laboratory Trial	C/TS	4	20-50 mummies	Abo El-Ghar GES, El-Sayed AE-GM (1989) Impact of two synthetic pyrethroids and methomyl on management of the cabbage aphid Brevicoryne brassicae (L.) and its associated parasitoid Diaeretiella rapae (M'Intosh). Pesticide Science 25: 35-41
Diaeretiella rapae	Species	Braconidae	Hymenoptera	Intertional	Cypermethrin	3A	238 g/ha	71.4	0.26	14-16 DAT	RC	Extended Laboratory Trial	C/TS	4	20-50 mummies	Abo El-Ghar GES, El-Sayed AE-GM (1989) Impact of two synthetic pyrethroids and methomyl on management of the cabbage aphid Brevicoryne brassicae (L.) and its associated parasitoid Diaeretiella rapae (M'Intosh). Pesticide Science 25: 35-41
Diaeretiella rapae	Species	Braconidae	Hymenoptera	Intertional	Cypermethrin	3A	179 g/ha	53.7	0.52	14-16 DAT	RC	Extended Laboratory Trial	C/TS	4	20-50 mummies	Abo El-Ghar GES, El-Sayed AE-GM (1989) Impact of two synthetic pyrethroids and methomyl on management of the cabbage aphid Brevicoryne brassicae (L.) and its associated parasitoid Diaeretiella rapae (M'Intosh). Pesticide Science 25: 35-41
Diaeretiella rapae	Species	Braconidae	Hymenoptera	Intertional	Cypermethrin	3A	179 g/ha	53.7	0.26	14-16 DAT	RC	Extended Laboratory Trial	C/TS	4	20-50 mummies	Abo El-Ghar GES, El-Sayed AE-GM (1989) Impact of two synthetic pyrethroids and methomyl on management of the cabbage aphid Brevicoryne brassicae (L.) and its associated parasitoid Diaeretiella rapae (M'Intosh). Pesticide Science 25: 35-41
Diaeretiella rapae	Species	Braconidae	Hymenoptera	Intertional	Cypermethrin	3A	179 g/ha	53.7	0.24	14-16 DAT	RC	Extended Laboratory Trial	C/TS	4	20-50 mummies	Abo El-Ghar GES, El-Sayed AE-GM (1989) Impact of two synthetic pyrethroids and methomyl on management of the cabbage aphid Brevicoryne brassicae (L.) and its associated parasitoid Diaeretiella rapae (M'Intosh). Pesticide Science 25: 35-41
Diaeretiella rapae	Species	Braconidae	Hymenoptera	Intertional	Cypermethrin	3A	119 g/ha	35.7	0.5	14-16 DAT	RC	Extended Laboratory Trial	C/TS	4	20-50 mummies	Abo El-Ghar GES, El-Sayed AE-GM (1989) Impact of two synthetic pyrethroids and methomyl on management of the cabbage aphid Brevicoryne brassicae (L.) and its associated parasitoid Diaeretiella rapae (M'Intosh). Pesticide Science 25: 35-41
Diaeretiella rapae	Species	Braconidae	Hymenoptera	Intertional	Cypermethrin	3A	119 g/ha	35.7	0.28	14-16 DAT	RC	Extended Laboratory Trial	C/TS	4	20-50 mummies	Abo El-Ghar GES, El-Sayed AE-GM (1989) Impact of two synthetic pyrethroids and methomyl on management of the cabbage aphid Brevicoryne brassicae (L.) and its associated parasitoid Diaeretiella rapae (M'Intosh). Pesticide Science 25: 35-41
Diaeretiella rapae	Species	Braconidae	Hymenoptera	Intertional	Cypermethrin	3A	119 g/ha	35.7	0.17	14-16 DAT	RC	Extended Laboratory Trial	C/TS	4	20-50 mummies	Abo El-Ghar GES, El-Sayed AE-GM (1989) Impact of two synthetic pyrethroids and methomyl on management of the cabbage aphid Brevicoryne brassicae (L.) and its associated parasitoid Diaeretiella rapae (M'Intosh). Pesticide Science 25: 35-41
Diaeretiella rapae	Species	Braconidae	Hymenoptera	Intertional	Cypermethrin	3A	71 g/ha	21.3	0.37	14-16 DAT	RC	Extended Laboratory Trial	C/TS	4	20-50 mummies	Abo El-Ghar GES, El-Sayed AE-GM (1989) Impact of two synthetic pyrethroids and methomyl on management of the cabbage aphid Brevicoryne brassicae (L.) and its associated parasitoid Diaeretiella rapae (M'Intosh). Pesticide Science 25: 35-41
Diaeretiella rapae	Species	Braconidae	Hymenoptera	Intertional	Cypermethrin	3A	71 g/ha	21.3	0.25	14-16 DAT	RC	Extended Laboratory Trial	C/TS	4	20-50 mummies	Abo El-Ghar GES, El-Sayed AE-GM (1989) Impact of two synthetic pyrethroids and methomyl on management of the cabbage aphid Brevicoryne brassicae (L.) and its associated parasitoid Diaeretiella rapae (M'Intosh). Pesticide Science 25: 35-41
Diaeretiella rapae	Species	Braconidae	Hymenoptera	Intertional	Cypermethrin	3A	71 g/ha	21.3	0.16	14-16 DAT	RC	Extended Laboratory Trial	C/TS	4	20-50 mummies	Abo El-Ghar GES, El-Sayed AE-GM (1989) Impact of two synthetic pyrethroids and methomyl on management of the cabbage aphid Brevicoryne brassicae (L.) and its associated parasitoid Diaeretiella rapae (M'Intosh). Pesticide Science 25: 35-41
Diaeretiella rapae	Species	Braconidae	Hymenoptera	Intertional	Methomyl	1A	643 g/ha	578.7	0.72	14-16 DAT	RC	Extended Laboratory Trial	C/TS	4	20-50 mummies	Abo El-Ghar GES, El-Sayed AE-GM (1989) Impact of two synthetic pyrethroids and methomyl on management of the cabbage aphid Brevicoryne brassicae (L.) and its associated parasitoid Diaeretiella rapae (M'Intosh). Pesticide Science 25: 35-41
Diaeretiella rapae	Species	Braconidae	Hymenoptera	Intertional	Methomyl	1A	643 g/ha	578.7	0.33	14-16 DAT	RC	Extended Laboratory Trial	C/TS	4	20-50 mummies	Abo El-Ghar GES, El-Sayed AE-GM (1989) Impact of two synthetic pyrethroids and methomyl on management of the cabbage aphid Brevicoryne brassicae (L.) and its associated parasitoid Diaeretiella rapae (M'Intosh). Pesticide Science 25: 35-41
Diaeretiella rapae	Species	Braconidae	Hymenoptera	Intertional	Methomyl	1A	643 g/ha	578.7	0.29	14-16 DAT	RC	Extended Laboratory Trial	C/TS	4	20-50 mummies	Abo El-Ghar GES, El-Sayed AE-GM (1989) Impact of two synthetic pyrethroids and methomyl on management of the cabbage aphid Brevicoryne brassicae (L.) and its associated parasitoid Diaeretiella rapae (M'Intosh). Pesticide Science 25: 35-41
Diaeretiella rapae	Species	Braconidae	Hymenoptera	Intertional	Methomyl	1A	536 g/ha	482.4	0.72	14-16 DAT	RC	Extended Laboratory Trial	C/TS	4	20-50 mummies	Abo El-Ghar GES, El-Sayed AE-GM (1989) Impact of two synthetic pyrethroids and methomyl on management of the cabbage aphid Brevicoryne brassicae (L.) and its associated parasitoid Diaeretiella rapae (M'Intosh). Pesticide Science 25: 35-41
Diaeretiella rapae	Species	Braconidae	Hymenoptera	Intertional	Methomyl	1A	536 g/ha	482.4	0.29	14-16 DAT	RC	Extended Laboratory Trial	C/TS	4	20-50 mummies	Abo El-Ghar GES, El-Sayed AE-GM (1989) Impact of two synthetic pyrethroids and methomyl on management of the cabbage aphid Brevicoryne brassicae (L.) and its associated parasitoid Diaeretiella rapae (M'Intosh). Pesticide Science 25: 35-41
Diaeretiella rapae	Species	Braconidae	Hymenoptera	Intertional	Methomyl	1A	536 g/ha	482.4	0.25	14-16 DAT	RC	Extended Laboratory Trial	C/TS	4	20-50 mummies	Abo El-Ghar GES, El-Sayed AE-GM (1989) Impact of two synthetic pyrethroids and methomyl on management of the cabbage aphid Brevicoryne brassicae (L.) and its associated parasitoid Diaeretiella rapae (M'Intosh). Pesticide Science 25: 35-41
Diaeretiella rapae	Species	Braconidae	Hymenoptera	Intertional	Methomyl	1A	429 g/ha	386.1	0.71	14-16 DAT	RC	Extended Laboratory Trial	C/TS	4	20-50 mummies	Abo El-Ghar GES, El-Sayed AE-GM (1989) Impact of two synthetic pyrethroids and methomyl on management of the cabbage aphid Brevicoryne brassicae (L.) and its associated parasitoid Diaeretiella rapae (M'Intosh). Pesticide Science 25: 35-41
Diaeretiella rapae	Species	Braconidae	Hymenoptera	Intertional	Methomyl	1A	429 g/ha	386.1	0.19	14-16 DAT	RC	Extended Laboratory Trial	C/TS	4	20-50 mummies	Abo El-Ghar GES, El-Sayed AE-GM (1989) Impact of two synthetic pyrethroids and methomyl on management of the cabbage aphid Brevicoryne brassicae (L.) and its associated parasitoid Diaeretiella rapae (M'Intosh). Pesticide Science 25: 35-41
Diaeretiella rapae	Species	Braconidae	Hymenoptera	Intertional	Methomyl	1A	429 g/ha	386.1	0.15	14-16 DAT	RC	Extended Laboratory Trial	C/TS	4	20-50 mummies	Abo El-Ghar GES, El-Sayed AE-GM (1989) Impact of two synthetic pyrethroids and methomyl on management of the cabbage aphid Brevicoryne brassicae (L.) and its associated parasitoid Diaeretiella rapae (M'Intosh). Pesticide Science 25: 35-41
Diaeretiella rapae	Species	Braconidae	Hymenoptera	Intertional	Methomyl	1A	345 g/ha	310.5	0.68	14-16 DAT	RC	Extended Laboratory Trial	C/TS	4	20-50 mummies	Abo El-Ghar GES, El-Sayed AE-GM (1989) Impact of two synthetic pyrethroids and methomyl on management of the cabbage aphid Brevicoryne brassicae (L.) and its associated parasitoid Diaeretiella rapae (M'Intosh). Pesticide Science 25: 35-41
Diaeretiella rapae	Species	Braconidae	Hymenoptera	Intertional	Methomyl	1A	345 g/ha	310.5	0.13	14-16 DAT	RC	Extended Laboratory Trial	C/TS	4	20-50 mummies	Abo El-Ghar GES, El-Sayed AE-GM (1989) Impact of two synthetic pyrethroids and methomyl on management of the cabbage aphid Brevicoryne brassicae (L.) and its associated parasitoid Diaeretiella rapae (M'Intosh). Pesticide Science 25: 35-41
Diaeretiella rapae	Species	Braconidae	Hymenoptera	Intertional	Methomyl	1A	345 g/ha	310.5	0.11	14-16 DAT	RC	Extended Laboratory Trial	C/TS	4	20-50 mummies	Abo El-Ghar GES, El-Sayed AE-GM (1989) Impact of two synthetic pyrethroids and methomyl on management of the cabbage aphid Brevicoryne brassicae (L.) and its associated parasitoid Diaeretiella rapae (M'Intosh). Pesticide Science 25: 35-41
Diaeretiella rapae	Species	Braconidae	Hymenoptera	Intertional	Cypermethrin	3A	1.25 g/L		0.4		IC	Laboratory Trial	SA	2	15-20	Abo El-Ghar GES, El-Sayed AE-GM (1992) Long-term effects of insecticides on Diaretiella rapae (M'Intosh), a parasite of the cabbage aphid. Pestic. Sci. 36: 109-114
Diaeretiella rapae	Species	Braconidae	Hymenoptera	Intertional	Cypermethrin	3A	0.625 g/L		0.45		IC	Laboratory Trial	SA	2	15-20	Abo El-Ghar GES, El-Sayed AE-GM (1992) Long-term effects of insecticides on Diaretiella rapae (M'Intosh), a parasite of the cabbage aphid. Pestic. Sci. 36: 109-114
Diaeretiella rapae	Species	Braconidae	Hymenoptera	Intertional	Cypermethrin	3A	0.11 g/L		0.5		IC	Laboratory Trial	SA	4	30-40	Abo El-Ghar GES, El-Sayed AE-GM (1992) Long-term effects of insecticides on Diaretiella rapae (M'Intosh), a parasite of the cabbage aphid. Pestic. Sci. 36: 109-114
Diaeretiella rapae	Species	Braconidae	Hymenoptera	Intertional	Methomyl	1A	0.2 g/L		0.35		IC	Laboratory Trial	SA	2	15-20	Abo El-Ghar GES, El-Sayed AE-GM (1992) Long-term effects of insecticides on Diaretiella rapae (M'Intosh), a parasite of the cabbage aphid. Pestic. Sci. 36: 109-114
Diaeretiella rapae	Species	Braconidae	Hymenoptera	Intertional	Methomyl	1A	0.1 g/L		0.6		IC	Laboratory Trial	SA	2	15-20	Abo El-Ghar GES, El-Sayed AE-GM (1992) Long-term effects of insecticides on Diaretiella rapae (M'Intosh), a parasite of the cabbage aphid. Pestic. Sci. 36: 109-114
Diaeretiella rapae	Species	Braconidae	Hymenoptera	Intertional	Methomyl	1A	1.09 g/L		0.5		IC	Laboratory Trial	SA	4	30-40	Abo El-Ghar GES, El-Sayed AE-GM (1992) Long-term effects of insecticides on Diaretiella rapae (M'Intosh), a parasite of the cabbage aphid. Pestic. Sci. 36: 109-114
Chrysoperla carnea	Species	Chrysopidae	Neuroptera	Intertional	Abamectin	6	10.96 ppm		0.5	RC	IC	Laboratory Trial	C/TS	10	8	Ail-Catzim CE, Cerna-Chaves E, Landeros-Flores J, Ochoa-Fuentes Y, Carcia-Lopez AM, Gonzalez RER (2015) Efecto de Insecticidas Sobre la Mortalidad y Depredaci√≥n de Chrysoperla carnea (Neuroptera: Chrysopidae). Southweatern Entomologist 40(3): 565-574
Chrysoperla carnea	Species	Chrysopidae	Neuroptera	Intertional	Abamectin	6	251.9 ppm		0.95	RC	IC	Laboratory Trial	C/TS	10	8	Ail-Catzim CE, Cerna-Chaves E, Landeros-Flores J, Ochoa-Fuentes Y, Carcia-Lopez AM, Gonzalez RER (2015) Efecto de Insecticidas Sobre la Mortalidad y Depredaci√≥n de Chrysoperla carnea (Neuroptera: Chrysopidae). Southweatern Entomologist 40(3): 565-574
Chrysoperla carnea	Species	Chrysopidae	Neuroptera	Intertional	Bifenthrin	3A	223.5 ppm		0.5	RC	IC	Laboratory Trial	C/TS	10	8	Ail-Catzim CE, Cerna-Chaves E, Landeros-Flores J, Ochoa-Fuentes Y, Carcia-Lopez AM, Gonzalez RER (2015) Efecto de Insecticidas Sobre la Mortalidad y Depredaci√≥n de Chrysoperla carnea (Neuroptera: Chrysopidae). Southweatern Entomologist 40(3): 565-574
Chrysoperla carnea	Species	Chrysopidae	Neuroptera	Intertional	Bifenthrin	3A	1574 ppm		0.95	RC	IC	Laboratory Trial	C/TS	10	8	Ail-Catzim CE, Cerna-Chaves E, Landeros-Flores J, Ochoa-Fuentes Y, Carcia-Lopez AM, Gonzalez RER (2015) Efecto de Insecticidas Sobre la Mortalidad y Depredaci√≥n de Chrysoperla carnea (Neuroptera: Chrysopidae). Southweatern Entomologist 40(3): 565-574
Chrysoperla carnea	Species	Chrysopidae	Neuroptera	Intertional	Imidacloprid	4A	165.4 ppm		0.5	RC	IC	Laboratory Trial	C/TS	10	8	Ail-Catzim CE, Cerna-Chaves E, Landeros-Flores J, Ochoa-Fuentes Y, Carcia-Lopez AM, Gonzalez RER (2015) Efecto de Insecticidas Sobre la Mortalidad y Depredaci√≥n de Chrysoperla carnea (Neuroptera: Chrysopidae). Southweatern Entomologist 40(3): 565-574
Chrysoperla carnea	Species	Chrysopidae	Neuroptera	Intertional	Imidacloprid	4A	934.2 ppm		0.95	RC	IC	Laboratory Trial	C/TS	10	8	Ail-Catzim CE, Cerna-Chaves E, Landeros-Flores J, Ochoa-Fuentes Y, Carcia-Lopez AM, Gonzalez RER (2015) Efecto de Insecticidas Sobre la Mortalidad y Depredaci√≥n de Chrysoperla carnea (Neuroptera: Chrysopidae). Southweatern Entomologist 40(3): 565-574
Orius insidiosus	Species	Anthocoridae	Hemiptera	Intertional	Bifenthrin	3A	168 g ai/ha	168	0.13	48 HAT	RC	Extended Laboratory Trial	SA	3	10	Al-Deeb, MA, Wilde GE, Zhu KY (2001) Effects of insecticides used in corn, sorghum, and alfalfa on the predator Orius insidiosus (Hemiptera: Anthocoridae). Journal of Economic Entomology 94: 1353-1360
Orius insidiosus	Species	Anthocoridae	Hemiptera	Intertional	Bifenthrin	3A	168 g ai/ha	168	0.19	48 HAT	RC	Extended Laboratory Trial	SA	3	10	Al-Deeb, MA, Wilde GE, Zhu KY (2001) Effects of insecticides used in corn, sorghum, and alfalfa on the predator Orius insidiosus (Hemiptera: Anthocoridae). Journal of Economic Entomology 94: 1353-1360
Orius insidiosus	Species	Anthocoridae	Hemiptera	Intertional	Bifenthrin	3A	168 g ai/ha	168	0.72	48 HAT	RC	Extended Laboratory Trial	SA	3	10	Al-Deeb, MA, Wilde GE, Zhu KY (2001) Effects of insecticides used in corn, sorghum, and alfalfa on the predator Orius insidiosus (Hemiptera: Anthocoridae). Journal of Economic Entomology 94: 1353-1360
Orius insidiosus	Species	Anthocoridae	Hemiptera	Intertional	Chlorpyrifos	1B	560 g ai/ha	560	0.17	48 HAT	RC	Extended Laboratory Trial	SA	3	10	Al-Deeb, MA, Wilde GE, Zhu KY (2001) Effects of insecticides used in corn, sorghum, and alfalfa on the predator Orius insidiosus (Hemiptera: Anthocoridae). Journal of Economic Entomology 94: 1353-1360
Orius insidiosus	Species	Anthocoridae	Hemiptera	Intertional	Chlorpyrifos	1B	560 g ai/ha	560	0.19	48 HAT	RC	Extended Laboratory Trial	SA	3	10	Al-Deeb, MA, Wilde GE, Zhu KY (2001) Effects of insecticides used in corn, sorghum, and alfalfa on the predator Orius insidiosus (Hemiptera: Anthocoridae). Journal of Economic Entomology 94: 1353-1360
Orius insidiosus	Species	Anthocoridae	Hemiptera	Intertional	Chlorpyrifos	1B	560 g ai/ha	560	0.7	48 HAT	RC	Extended Laboratory Trial	SA	3	10	Al-Deeb, MA, Wilde GE, Zhu KY (2001) Effects of insecticides used in corn, sorghum, and alfalfa on the predator Orius insidiosus (Hemiptera: Anthocoridae). Journal of Economic Entomology 94: 1353-1360
Orius insidiosus	Species	Anthocoridae	Hemiptera	Intertional	Dimethoate	1B	370 g ai/ha	370	0.1	48 HAT	RC	Extended Laboratory Trial	SA	3	10	Al-Deeb, MA, Wilde GE, Zhu KY (2001) Effects of insecticides used in corn, sorghum, and alfalfa on the predator Orius insidiosus (Hemiptera: Anthocoridae). Journal of Economic Entomology 94: 1353-1360
Orius insidiosus	Species	Anthocoridae	Hemiptera	Intertional	Dimethoate	1B	370 g ai/ha	370	0.15	48 HAT	RC	Extended Laboratory Trial	SA	3	10	Al-Deeb, MA, Wilde GE, Zhu KY (2001) Effects of insecticides used in corn, sorghum, and alfalfa on the predator Orius insidiosus (Hemiptera: Anthocoridae). Journal of Economic Entomology 94: 1353-1360
Orius insidiosus	Species	Anthocoridae	Hemiptera	Intertional	Dimethoate	1B	370 g ai/ha	370	0.64	48 HAT	RC	Extended Laboratory Trial	SA	3	10	Al-Deeb, MA, Wilde GE, Zhu KY (2001) Effects of insecticides used in corn, sorghum, and alfalfa on the predator Orius insidiosus (Hemiptera: Anthocoridae). Journal of Economic Entomology 94: 1353-1360
Orius insidiosus	Species	Anthocoridae	Hemiptera	Intertional	Fipronil	2B	20 g ai/kg	20	0.17	48 HAT	IC	Extended Laboratory Trial	TSE	3	10	Al-Deeb, MA, Wilde GE, Zhu KY (2001) Effects of insecticides used in corn, sorghum, and alfalfa on the predator Orius insidiosus (Hemiptera: Anthocoridae). Journal of Economic Entomology 94: 1353-1361
Orius insidiosus	Species	Anthocoridae	Hemiptera	Intertional	Imidacloprid	4A	250 g ai/kg	250	0.03	48 HAT	IC	Extended Laboratory Trial	TSE	3	10	Al-Deeb, MA, Wilde GE, Zhu KY (2001) Effects of insecticides used in corn, sorghum, and alfalfa on the predator Orius insidiosus (Hemiptera: Anthocoridae). Journal of Economic Entomology 94: 1353-1361
Orius insidiosus	Species	Anthocoridae	Hemiptera	Intertional	Imidacloprid	4A	250 g ai/kg	250	0.08	48 HAT	IC	Extended Laboratory Trial	TSE	3	10	Al-Deeb, MA, Wilde GE, Zhu KY (2001) Effects of insecticides used in corn, sorghum, and alfalfa on the predator Orius insidiosus (Hemiptera: Anthocoridae). Journal of Economic Entomology 94: 1353-1361
Orius insidiosus	Species	Anthocoridae	Hemiptera	Intertional	Imidacloprid	4A	250 g ai/kg	250	0.1	48 HAT	IC	Extended Laboratory Trial	TSE	3	10	Al-Deeb, MA, Wilde GE, Zhu KY (2001) Effects of insecticides used in corn, sorghum, and alfalfa on the predator Orius insidiosus (Hemiptera: Anthocoridae). Journal of Economic Entomology 94: 1353-1361
Orius insidiosus	Species	Anthocoridae	Hemiptera	Intertional	Imidacloprid	4A	187.5 g ai/kg	187.5	0.14	48 HAT	IC	Extended Laboratory Trial	TSE	3	10	Al-Deeb, MA, Wilde GE, Zhu KY (2001) Effects of insecticides used in corn, sorghum, and alfalfa on the predator Orius insidiosus (Hemiptera: Anthocoridae). Journal of Economic Entomology 94: 1353-1361
Orius insidiosus	Species	Anthocoridae	Hemiptera	Intertional	Imidacloprid	4A	187.5 g ai/kg	187.5	0.18	48 HAT	IC	Extended Laboratory Trial	TSE	3	10	Al-Deeb, MA, Wilde GE, Zhu KY (2001) Effects of insecticides used in corn, sorghum, and alfalfa on the predator Orius insidiosus (Hemiptera: Anthocoridae). Journal of Economic Entomology 94: 1353-1361
Orius insidiosus	Species	Anthocoridae	Hemiptera	Intertional	Thiamethoxam	4A	150 g ai/kg	150	0.13	48 HAT	IC	Extended Laboratory Trial	TSE	3	10	Al-Deeb, MA, Wilde GE, Zhu KY (2001) Effects of insecticides used in corn, sorghum, and alfalfa on the predator Orius insidiosus (Hemiptera: Anthocoridae). Journal of Economic Entomology 94: 1353-1361
Orius insidiosus	Species	Anthocoridae	Hemiptera	Intertional	Thiamethoxam	4A	150 g ai/kg	150	0.14	48 HAT	IC	Extended Laboratory Trial	TSE	3	10	Al-Deeb, MA, Wilde GE, Zhu KY (2001) Effects of insecticides used in corn, sorghum, and alfalfa on the predator Orius insidiosus (Hemiptera: Anthocoridae). Journal of Economic Entomology 94: 1353-1361
Orius insidiosus	Species	Anthocoridae	Hemiptera	Intertional	Thiamethoxam	4A	150 g ai/kg	150	0.39	48 HAT	IC	Extended Laboratory Trial	TSE	3	10	Al-Deeb, MA, Wilde GE, Zhu KY (2001) Effects of insecticides used in corn, sorghum, and alfalfa on the predator Orius insidiosus (Hemiptera: Anthocoridae). Journal of Economic Entomology 94: 1353-1361
Orius insidiosus	Species	Anthocoridae	Hemiptera	Intertional	Fipronil	2B	34 g ai/ha	34	0.07	48 HAT	RC	Extended Laboratory Trial	SA	3	10	Al-Deeb, MA, Wilde GE, Zhu KY (2001) Effects of insecticides used in corn, sorghum, and alfalfa on the predator Orius insidiosus (Hemiptera: Anthocoridae). Journal of Economic Entomology 94: 1353-1361
Orius insidiosus	Species	Anthocoridae	Hemiptera	Intertional	Fipronil	2B	34 g ai/ha	34	0.22	48 HAT	RC	Extended Laboratory Trial	SA	3	10	Al-Deeb, MA, Wilde GE, Zhu KY (2001) Effects of insecticides used in corn, sorghum, and alfalfa on the predator Orius insidiosus (Hemiptera: Anthocoridae). Journal of Economic Entomology 94: 1353-1361
Orius insidiosus	Species	Anthocoridae	Hemiptera	Intertional	Fipronil	2B	34 g ai/ha	34	0.25	48 HAT	RC	Extended Laboratory Trial	SA	3	10	Al-Deeb, MA, Wilde GE, Zhu KY (2001) Effects of insecticides used in corn, sorghum, and alfalfa on the predator Orius insidiosus (Hemiptera: Anthocoridae). Journal of Economic Entomology 94: 1353-1361
Orius insidiosus	Species	Anthocoridae	Hemiptera	Intertional	Lambda-cyhalothrin	3A	28 g ai/ha	28	0.18	48 HAT	RC	Extended Laboratory Trial	SA	3	10	Al-Deeb, MA, Wilde GE, Zhu KY (2001) Effects of insecticides used in corn, sorghum, and alfalfa on the predator Orius insidiosus (Hemiptera: Anthocoridae). Journal of Economic Entomology 94: 1353-1361
Orius insidiosus	Species	Anthocoridae	Hemiptera	Intertional	Lambda-cyhalothrin	3A	28 g ai/ha	28	0.37	48 HAT	RC	Extended Laboratory Trial	SA	3	10	Al-Deeb, MA, Wilde GE, Zhu KY (2001) Effects of insecticides used in corn, sorghum, and alfalfa on the predator Orius insidiosus (Hemiptera: Anthocoridae). Journal of Economic Entomology 94: 1353-1361
Orius insidiosus	Species	Anthocoridae	Hemiptera	Intertional	Lambda-cyhalothrin	3A	28 g ai/ha	28	0.59	48 HAT	RC	Extended Laboratory Trial	SA	3	10	Al-Deeb, MA, Wilde GE, Zhu KY (2001) Effects of insecticides used in corn, sorghum, and alfalfa on the predator Orius insidiosus (Hemiptera: Anthocoridae). Journal of Economic Entomology 94: 1353-1361
Orius insidiosus	Species	Anthocoridae	Hemiptera	Intertional	Fipronil	2B	146 g ai/kg		0.06	48 HAT	IC	Extended Laboratory Trial	TSE	3	10	Al-Deeb, MA, Wilde GE, Zhu KY (2001) Effects of insecticides used in corn, sorghum, and alfalfa on the predator Orius insidiosus (Hemiptera: Anthocoridae). Journal of Economic Entomology 94: 1353-1361
Orius insidiosus	Species	Anthocoridae	Hemiptera	Intertional	Fipronil	2B	146 g ai/kg		0.07	48 HAT	IC	Extended Laboratory Trial	TSE	3	10	Al-Deeb, MA, Wilde GE, Zhu KY (2001) Effects of insecticides used in corn, sorghum, and alfalfa on the predator Orius insidiosus (Hemiptera: Anthocoridae). Journal of Economic Entomology 94: 1353-1361
Orius insidiosus	Species	Anthocoridae	Hemiptera	Intertional	Fipronil	2B	20 g ai/kg		0.11	48 HAT	IC	Extended Laboratory Trial	TSE	3	10	Al-Deeb, MA, Wilde GE, Zhu KY (2001) Effects of insecticides used in corn, sorghum, and alfalfa on the predator Orius insidiosus (Hemiptera: Anthocoridae). Journal of Economic Entomology 94: 1353-1361
Orius insidiosus	Species	Anthocoridae	Hemiptera	Intertional	Fipronil	2B	20 g ai/kg	20	0.11	48 HAT	IC	Extended Laboratory Trial	TSE	3	10	Al-Deeb, MA, Wilde GE, Zhu KY (2001) Effects of insecticides used in corn, sorghum, and alfalfa on the predator Orius insidiosus (Hemiptera: Anthocoridae). Journal of Economic Entomology 94: 1353-1361
Orius insidiosus	Species	Anthocoridae	Hemiptera	Intertional	Fipronil	2B	20 g ai/kg		0.17	48 HAT	IC	Extended Laboratory Trial	TSE	3	10	Al-Deeb, MA, Wilde GE, Zhu KY (2001) Effects of insecticides used in corn, sorghum, and alfalfa on the predator Orius insidiosus (Hemiptera: Anthocoridae). Journal of Economic Entomology 94: 1353-1361
Orius insidiosus	Species	Anthocoridae	Hemiptera	Intertional	Imidacloprid	4A	250 g ai/kg		0.03	48 HAT	IC	Extended Laboratory Trial	TSE	3	10	Al-Deeb, MA, Wilde GE, Zhu KY (2001) Effects of insecticides used in corn, sorghum, and alfalfa on the predator Orius insidiosus (Hemiptera: Anthocoridae). Journal of Economic Entomology 94: 1353-1361
Orius insidiosus	Species	Anthocoridae	Hemiptera	Intertional	Imidacloprid	4A	250 g ai/kg		0.08	48 HAT	IC	Extended Laboratory Trial	TSE	3	10	Al-Deeb, MA, Wilde GE, Zhu KY (2001) Effects of insecticides used in corn, sorghum, and alfalfa on the predator Orius insidiosus (Hemiptera: Anthocoridae). Journal of Economic Entomology 94: 1353-1361
Orius insidiosus	Species	Anthocoridae	Hemiptera	Intertional	Imidacloprid	4A	250 g ai/kg		0.1	48 HAT	IC	Extended Laboratory Trial	TSE	3	10	Al-Deeb, MA, Wilde GE, Zhu KY (2001) Effects of insecticides used in corn, sorghum, and alfalfa on the predator Orius insidiosus (Hemiptera: Anthocoridae). Journal of Economic Entomology 94: 1353-1361
Orius insidiosus	Species	Anthocoridae	Hemiptera	Intertional	Imidacloprid	4A	187.5 g ai/kg		0.14	48 HAT	IC	Extended Laboratory Trial	TSE	3	10	Al-Deeb, MA, Wilde GE, Zhu KY (2001) Effects of insecticides used in corn, sorghum, and alfalfa on the predator Orius insidiosus (Hemiptera: Anthocoridae). Journal of Economic Entomology 94: 1353-1361
Orius insidiosus	Species	Anthocoridae	Hemiptera	Intertional	Imidacloprid	4A	250 g ai/kg		0.17	48 HAT	IC	Extended Laboratory Trial	TSE	3	10	Al-Deeb, MA, Wilde GE, Zhu KY (2001) Effects of insecticides used in corn, sorghum, and alfalfa on the predator Orius insidiosus (Hemiptera: Anthocoridae). Journal of Economic Entomology 94: 1353-1361
Orius insidiosus	Species	Anthocoridae	Hemiptera	Intertional	Imidacloprid	4A	250 g ai/kg	250	0.17	48 HAT	IC	Extended Laboratory Trial	TSE	3	10	Al-Deeb, MA, Wilde GE, Zhu KY (2001) Effects of insecticides used in corn, sorghum, and alfalfa on the predator Orius insidiosus (Hemiptera: Anthocoridae). Journal of Economic Entomology 94: 1353-1361
Orius insidiosus	Species	Anthocoridae	Hemiptera	Intertional	Imidacloprid	4A	187.5 g ai/kg		0.18	48 HAT	IC	Extended Laboratory Trial	TSE	3	10	Al-Deeb, MA, Wilde GE, Zhu KY (2001) Effects of insecticides used in corn, sorghum, and alfalfa on the predator Orius insidiosus (Hemiptera: Anthocoridae). Journal of Economic Entomology 94: 1353-1361
Orius insidiosus	Species	Anthocoridae	Hemiptera	Intertional	Imidacloprid	4A	250 g ai/kg		0.31	48 HAT	IC	Extended Laboratory Trial	TSE	3	10	Al-Deeb, MA, Wilde GE, Zhu KY (2001) Effects of insecticides used in corn, sorghum, and alfalfa on the predator Orius insidiosus (Hemiptera: Anthocoridae). Journal of Economic Entomology 94: 1353-1361
Orius insidiosus	Species	Anthocoridae	Hemiptera	Intertional	Imidacloprid	4A	250 g ai/kg	250	0.31	48 HAT	IC	Extended Laboratory Trial	TSE	3	10	Al-Deeb, MA, Wilde GE, Zhu KY (2001) Effects of insecticides used in corn, sorghum, and alfalfa on the predator Orius insidiosus (Hemiptera: Anthocoridae). Journal of Economic Entomology 94: 1353-1361
Orius insidiosus	Species	Anthocoridae	Hemiptera	Intertional	Imidacloprid	4A	250 g ai/kg		0.35	48 HAT	IC	Extended Laboratory Trial	TSE	3	10	Al-Deeb, MA, Wilde GE, Zhu KY (2001) Effects of insecticides used in corn, sorghum, and alfalfa on the predator Orius insidiosus (Hemiptera: Anthocoridae). Journal of Economic Entomology 94: 1353-1361
Orius insidiosus	Species	Anthocoridae	Hemiptera	Intertional	Imidacloprid	4A	250 g ai/kg	250	0.35	48 HAT	IC	Extended Laboratory Trial	TSE	3	10	Al-Deeb, MA, Wilde GE, Zhu KY (2001) Effects of insecticides used in corn, sorghum, and alfalfa on the predator Orius insidiosus (Hemiptera: Anthocoridae). Journal of Economic Entomology 94: 1353-1361
Orius insidiosus	Species	Anthocoridae	Hemiptera	Intertional	Imidacloprid	4A	187.5 g ai/kg		0.45	48 HAT	IC	Extended Laboratory Trial	TSE	3	10	Al-Deeb, MA, Wilde GE, Zhu KY (2001) Effects of insecticides used in corn, sorghum, and alfalfa on the predator Orius insidiosus (Hemiptera: Anthocoridae). Journal of Economic Entomology 94: 1353-1361
Orius insidiosus	Species	Anthocoridae	Hemiptera	Intertional	Imidacloprid	4A	187.5 g ai/kg	187.5	0.45	48 HAT	IC	Extended Laboratory Trial	TSE	3	10	Al-Deeb, MA, Wilde GE, Zhu KY (2001) Effects of insecticides used in corn, sorghum, and alfalfa on the predator Orius insidiosus (Hemiptera: Anthocoridae). Journal of Economic Entomology 94: 1353-1361
Orius insidiosus	Species	Anthocoridae	Hemiptera	Intertional	Imidacloprid	4A	187.5 g ai/kg		0.47	48 HAT	IC	Extended Laboratory Trial	TSE	3	10	Al-Deeb, MA, Wilde GE, Zhu KY (2001) Effects of insecticides used in corn, sorghum, and alfalfa on the predator Orius insidiosus (Hemiptera: Anthocoridae). Journal of Economic Entomology 94: 1353-1361
Orius insidiosus	Species	Anthocoridae	Hemiptera	Intertional	Imidacloprid	4A	187.5 g ai/kg	187.5	0.47	48 HAT	IC	Extended Laboratory Trial	TSE	3	10	Al-Deeb, MA, Wilde GE, Zhu KY (2001) Effects of insecticides used in corn, sorghum, and alfalfa on the predator Orius insidiosus (Hemiptera: Anthocoridae). Journal of Economic Entomology 94: 1353-1361
Orius insidiosus	Species	Anthocoridae	Hemiptera	Intertional	Thiamethoxam	4A	150 g ai/kg		0.13	48 HAT	IC	Extended Laboratory Trial	TSE	3	10	Al-Deeb, MA, Wilde GE, Zhu KY (2001) Effects of insecticides used in corn, sorghum, and alfalfa on the predator Orius insidiosus (Hemiptera: Anthocoridae). Journal of Economic Entomology 94: 1353-1361
Orius insidiosus	Species	Anthocoridae	Hemiptera	Intertional	Thiamethoxam	4A	150 g ai/kg		0.14	48 HAT	IC	Extended Laboratory Trial	TSE	3	10	Al-Deeb, MA, Wilde GE, Zhu KY (2001) Effects of insecticides used in corn, sorghum, and alfalfa on the predator Orius insidiosus (Hemiptera: Anthocoridae). Journal of Economic Entomology 94: 1353-1361
Orius insidiosus	Species	Anthocoridae	Hemiptera	Intertional	Thiamethoxam	4A	150 g ai/kg		0.25	48 HAT	IC	Extended Laboratory Trial	TSE	3	10	Al-Deeb, MA, Wilde GE, Zhu KY (2001) Effects of insecticides used in corn, sorghum, and alfalfa on the predator Orius insidiosus (Hemiptera: Anthocoridae). Journal of Economic Entomology 94: 1353-1361
Orius insidiosus	Species	Anthocoridae	Hemiptera	Intertional	Thiamethoxam	4A	150 g ai/kg	150	0.25	48 HAT	IC	Extended Laboratory Trial	TSE	3	10	Al-Deeb, MA, Wilde GE, Zhu KY (2001) Effects of insecticides used in corn, sorghum, and alfalfa on the predator Orius insidiosus (Hemiptera: Anthocoridae). Journal of Economic Entomology 94: 1353-1361
Orius insidiosus	Species	Anthocoridae	Hemiptera	Intertional	Thiamethoxam	4A	150 g ai/kg		0.27	48 HAT	IC	Extended Laboratory Trial	TSE	3	10	Al-Deeb, MA, Wilde GE, Zhu KY (2001) Effects of insecticides used in corn, sorghum, and alfalfa on the predator Orius insidiosus (Hemiptera: Anthocoridae). Journal of Economic Entomology 94: 1353-1361
Orius insidiosus	Species	Anthocoridae	Hemiptera	Intertional	Thiamethoxam	4A	150 g ai/kg	150	0.27	48 HAT	IC	Extended Laboratory Trial	TSE	3	10	Al-Deeb, MA, Wilde GE, Zhu KY (2001) Effects of insecticides used in corn, sorghum, and alfalfa on the predator Orius insidiosus (Hemiptera: Anthocoridae). Journal of Economic Entomology 94: 1353-1361
Orius insidiosus	Species	Anthocoridae	Hemiptera	Intertional	Thiamethoxam	4A	150 g ai/kg		0.39	48 HAT	IC	Extended Laboratory Trial	TSE	3	10	Al-Deeb, MA, Wilde GE, Zhu KY (2001) Effects of insecticides used in corn, sorghum, and alfalfa on the predator Orius insidiosus (Hemiptera: Anthocoridae). Journal of Economic Entomology 94: 1353-1361
Orius insidiosus	Species	Anthocoridae	Hemiptera	Intertional	Lambda-cyhalothrin	3A	560 g ai/ha	560	0.14	48 HAT	RC	Extended Laboratory Trial	SA	3	10	Al-Deeb, MA, Wilde GE, Zhu KY (2001) Effects of insecticides used in corn, sorghum, and alfalfa on the predator Orius insidiosus (Hemiptera: Anthocoridae). Journal of Economic Entomology 94: 1353-1362
Orius insidiosus	Species	Anthocoridae	Hemiptera	Intertional	Lambda-cyhalothrin	3A	560 g ai/ha	560	0.26	48 HAT	RC	Extended Laboratory Trial	SA	3	10	Al-Deeb, MA, Wilde GE, Zhu KY (2001) Effects of insecticides used in corn, sorghum, and alfalfa on the predator Orius insidiosus (Hemiptera: Anthocoridae). Journal of Economic Entomology 94: 1353-1362
Orius insidiosus	Species	Anthocoridae	Hemiptera	Intertional	Lambda-cyhalothrin	3A	560 g ai/ha	560	0.37	48 HAT	RC	Extended Laboratory Trial	SA	3	10	Al-Deeb, MA, Wilde GE, Zhu KY (2001) Effects of insecticides used in corn, sorghum, and alfalfa on the predator Orius insidiosus (Hemiptera: Anthocoridae). Journal of Economic Entomology 94: 1353-1362
Orius insidiosus	Species	Anthocoridae	Hemiptera	Intertional	Permethrin	3A	560 g ai/ha	560	0.09	48 HAT	RC	Extended Laboratory Trial	SA	3	10	Al-Deeb, MA, Wilde GE, Zhu KY (2001) Effects of insecticides used in corn, sorghum, and alfalfa on the predator Orius insidiosus (Hemiptera: Anthocoridae). Journal of Economic Entomology 94: 1353-1362
Orius insidiosus	Species	Anthocoridae	Hemiptera	Intertional	Permethrin	3A	560 g ai/ha	560	0.27	48 HAT	RC	Extended Laboratory Trial	SA	3	10	Al-Deeb, MA, Wilde GE, Zhu KY (2001) Effects of insecticides used in corn, sorghum, and alfalfa on the predator Orius insidiosus (Hemiptera: Anthocoridae). Journal of Economic Entomology 94: 1353-1362
Orius insidiosus	Species	Anthocoridae	Hemiptera	Intertional	Permethrin	3A	560 g ai/ha	560	0.4	48 HAT	RC	Extended Laboratory Trial	SA	3	10	Al-Deeb, MA, Wilde GE, Zhu KY (2001) Effects of insecticides used in corn, sorghum, and alfalfa on the predator Orius insidiosus (Hemiptera: Anthocoridae). Journal of Economic Entomology 94: 1353-1362
Hippodamia variegata	Species	Coccinellidae	Coleoptera	Intertional	Deltamethrin	3A	1047.829 ppm		0.3	24 HAT	RC	Laboratory Trial	C/TS	270	1	Almasi A, Sabahi Q, Talebi K, Mardani A (2013) Laboratory evaluation of the toxicity of proteus, pymetrozine, deltamethrin, and pirimicarb on lady beetle Hippodamia variegata (Goeze)(Col.: Coccinellidae). Journal of Plant Protection Research 53: 143-147
Hippodamia variegata	Species	Coccinellidae	Coleoptera	Intertional	Deltamethrin	3A	1250 ppm		0.38	24 HAT	RC	Laboratory Trial	C/TS	4	15	Almasi A, Sabahi Q, Talebi K, Mardani A (2013) Laboratory evaluation of the toxicity of proteus, pymetrozine, deltamethrin, and pirimicarb on lady beetle Hippodamia variegata (Goeze)(Col.: Coccinellidae). Journal of Plant Protection Research 53: 143-147
Hippodamia variegata	Species	Coccinellidae	Coleoptera	Intertional	Deltamethrin	3A	1435.030 ppm		0.5	24 HAT	RC	Laboratory Trial	C/TS	270	1	Almasi A, Sabahi Q, Talebi K, Mardani A (2013) Laboratory evaluation of the toxicity of proteus, pymetrozine, deltamethrin, and pirimicarb on lady beetle Hippodamia variegata (Goeze)(Col.: Coccinellidae). Journal of Plant Protection Research 53: 143-147
Hippodamia variegata	Species	Coccinellidae	Coleoptera	Intertional	Deltamethrin	3A	1250 ppm		0.53	24 HAT	RC	Laboratory Trial	C/TS	4	15	Almasi A, Sabahi Q, Talebi K, Mardani A (2013) Laboratory evaluation of the toxicity of proteus, pymetrozine, deltamethrin, and pirimicarb on lady beetle Hippodamia variegata (Goeze)(Col.: Coccinellidae). Journal of Plant Protection Research 53: 143-147
Hippodamia variegata	Species	Coccinellidae	Coleoptera	Intertional	Deltamethrin	3A	1250 ppm		0.6	24 HAT	RC	Laboratory Trial	C/TS	4	15	Almasi A, Sabahi Q, Talebi K, Mardani A (2013) Laboratory evaluation of the toxicity of proteus, pymetrozine, deltamethrin, and pirimicarb on lady beetle Hippodamia variegata (Goeze)(Col.: Coccinellidae). Journal of Plant Protection Research 53: 143-147
Hippodamia variegata	Species	Coccinellidae	Coleoptera	Intertional	Pirimicarb	1A	500 ppm		0.07	24 HAT	RC	Laboratory Trial	C/TS	4	15	Almasi A, Sabahi Q, Talebi K, Mardani A (2013) Laboratory evaluation of the toxicity of proteus, pymetrozine, deltamethrin, and pirimicarb on lady beetle Hippodamia variegata (Goeze)(Col.: Coccinellidae). Journal of Plant Protection Research 53: 143-147
Hippodamia variegata	Species	Coccinellidae	Coleoptera	Intertional	Pirimicarb	1A	500 ppm		0.2	24 HAT	RC	Laboratory Trial	C/TS	4	15	Almasi A, Sabahi Q, Talebi K, Mardani A (2013) Laboratory evaluation of the toxicity of proteus, pymetrozine, deltamethrin, and pirimicarb on lady beetle Hippodamia variegata (Goeze)(Col.: Coccinellidae). Journal of Plant Protection Research 53: 143-147
Hippodamia variegata	Species	Coccinellidae	Coleoptera	Intertional	Pirimicarb	1A	500 ppm		0.22	24 HAT	RC	Laboratory Trial	C/TS	4	15	Almasi A, Sabahi Q, Talebi K, Mardani A (2013) Laboratory evaluation of the toxicity of proteus, pymetrozine, deltamethrin, and pirimicarb on lady beetle Hippodamia variegata (Goeze)(Col.: Coccinellidae). Journal of Plant Protection Research 53: 143-147
Hippodamia variegata	Species	Coccinellidae	Coleoptera	Intertional	Pirimicarb	1A	3042.848 ppm		0.3	24 HAT	RC	Laboratory Trial	C/TS	270	1	Almasi A, Sabahi Q, Talebi K, Mardani A (2013) Laboratory evaluation of the toxicity of proteus, pymetrozine, deltamethrin, and pirimicarb on lady beetle Hippodamia variegata (Goeze)(Col.: Coccinellidae). Journal of Plant Protection Research 53: 143-147
Hippodamia variegata	Species	Coccinellidae	Coleoptera	Intertional	Pirimicarb	1A	5232.224 ppm		0.5	24 HAT	RC	Laboratory Trial	C/TS	270	1	Almasi A, Sabahi Q, Talebi K, Mardani A (2013) Laboratory evaluation of the toxicity of proteus, pymetrozine, deltamethrin, and pirimicarb on lady beetle Hippodamia variegata (Goeze)(Col.: Coccinellidae). Journal of Plant Protection Research 53: 143-147
Phytoseiulus persimilis	Species	Phytoseiidae	Mesostigmata	Intertional	Bifenthrin	3A	0.025 ppm		0.5	24 HAT	DC	Laboratory Trial	SA	3	10	Alzoubi S, Cobanoglu S (2010) Bioassay of some pesticides on two-spotted spider mite Tetranychus urticae Koch and predatory mite Phytoseiulus persimilis A-H. International Journal of Acarology 36(3): 267-272
Phytoseiulus persimilis	Species	Phytoseiidae	Mesostigmata	Intertional	Dimethoate	1B	5.54 ppm		0.5	24 HAT	DC	Laboratory Trial	SA	3	10	Alzoubi S, Cobanoglu S (2010) Bioassay of some pesticides on two-spotted spider mite Tetranychus urticae Koch and predatory mite Phytoseiulus persimilis A-H. International Journal of Acarology 36(3): 267-272
Hibana velox	Species	Hibana spp.	Araneae	Intertional	Bacillus thuringiensis (Bt)	11A	Unspecified FR x 0.5		0.03	72 HAT	DC	Laboratory Trial	C/TS	30	10	Amalin DM, Peña JE, Yu SJ, McSorley R (2000) Selective toxicity of some pesticides to Hibana velox (Araneae: Anyphaenidae), a predatory of citrus leafminer. Florida Entomologist 83: 254-262
Hibana velox	Species	Hibana spp.	Araneae	Intertional	Bacillus thuringiensis (Bt)	11A	Unspecified FR		0.06	72 HAT	DC	Laboratory Trial	C/TS	30	10	Amalin DM, Peña JE, Yu SJ, McSorley R (2000) Selective toxicity of some pesticides to Hibana velox (Araneae: Anyphaenidae), a predatory of citrus leafminer. Florida Entomologist 83: 254-262
Hibana velox	Species	Hibana spp.	Araneae	Intertional	Bacillus thuringiensis (Bt)	11A	Unspecified FR x 2		0.1	72 HAT	DC	Laboratory Trial	C/TS	30	10	Amalin DM, Peña JE, Yu SJ, McSorley R (2000) Selective toxicity of some pesticides to Hibana velox (Araneae: Anyphaenidae), a predatory of citrus leafminer. Florida Entomologist 83: 254-262
Hibana velox	Species	Hibana spp.	Araneae	Intertional	Abamectin	6	5 ug/mL		0.19	72 HAT	RC	Laboratory Trial	C/TS	30	10	Amalin DM, Peña JE, Yu SJ, McSorley R (2000) Selective toxicity of some pesticides to Hibana velox (Araneae: Anyphaenidae), a predatory of citrus leafminer. Florida Entomologist 83: 254-262
Hibana velox	Species	Hibana spp.	Araneae	Intertional	Abamectin	6	10 ug/mL		0.33	72 HAT	RC	Laboratory Trial	C/TS	30	10	Amalin DM, Peña JE, Yu SJ, McSorley R (2000) Selective toxicity of some pesticides to Hibana velox (Araneae: Anyphaenidae), a predatory of citrus leafminer. Florida Entomologist 83: 254-262
Hibana velox	Species	Hibana spp.	Araneae	Intertional	Abamectin	6	20 ug/mL		0.75	72 HAT	RC	Laboratory Trial	C/TS	30	10	Amalin DM, Peña JE, Yu SJ, McSorley R (2000) Selective toxicity of some pesticides to Hibana velox (Araneae: Anyphaenidae), a predatory of citrus leafminer. Florida Entomologist 83: 254-262
Hibana velox	Species	Hibana spp.	Araneae	Intertional	Imidacloprid	4A	30 ug/mL		0.08	72 HAT	RC	Laboratory Trial	C/TS	30	10	Amalin DM, Peña JE, Yu SJ, McSorley R (2000) Selective toxicity of some pesticides to Hibana velox (Araneae: Anyphaenidae), a predatory of citrus leafminer. Florida Entomologist 83: 254-262
Hibana velox	Species	Hibana spp.	Araneae	Intertional	Imidacloprid	4A	60 ug/mL		0.1	72 HAT	RC	Laboratory Trial	C/TS	30	10	Amalin DM, Peña JE, Yu SJ, McSorley R (2000) Selective toxicity of some pesticides to Hibana velox (Araneae: Anyphaenidae), a predatory of citrus leafminer. Florida Entomologist 83: 254-262
Hibana velox	Species	Hibana spp.	Araneae	Intertional	Imidacloprid	4A	15 ug/mL		0.1	72 HAT	RC	Laboratory Trial	C/TS	30	10	Amalin DM, Peña JE, Yu SJ, McSorley R (2000) Selective toxicity of some pesticides to Hibana velox (Araneae: Anyphaenidae), a predatory of citrus leafminer. Florida Entomologist 83: 254-262
Hibana velox	Species	Hibana spp.	Araneae	Intertional	Imidacloprid	4A	0.135 ul/mL		0.26	72 HAT	RC	Laboratory Trial	C/TS	30	10	Amalin DM, Peña JE, Yu SJ, McSorley R (2000) Selective toxicity of some pesticides to Hibana velox (Araneae: Anyphaenidae), a predatory of citrus leafminer. Florida Entomologist 83: 254-262
Hibana velox	Species	Hibana spp.	Araneae	Intertional	Imidacloprid	4A	0.27 uL/mL		0.28	72 HAT	RC	Laboratory Trial	C/TS	30	10	Amalin DM, Peña JE, Yu SJ, McSorley R (2000) Selective toxicity of some pesticides to Hibana velox (Araneae: Anyphaenidae), a predatory of citrus leafminer. Florida Entomologist 83: 254-262
Hibana velox	Species	Hibana spp.	Araneae	Intertional	Imidacloprid	4A	0.54 uL/mL		0.54	72 HAT	RC	Laboratory Trial	C/TS	30	10	Amalin DM, Peña JE, Yu SJ, McSorley R (2000) Selective toxicity of some pesticides to Hibana velox (Araneae: Anyphaenidae), a predatory of citrus leafminer. Florida Entomologist 83: 254-262
Hibana velox	Species	Hibana spp.	Araneae	Intertional	Paraffinic oil	Paraffinic oil	Unspecified FR x 0.5		0	72 HAT	RC	Laboratory Trial	C/TS	30	10	Amalin DM, Peña JE, Yu SJ, McSorley R (2000) Selective toxicity of some pesticides to Hibana velox (Araneae: Anyphaenidae), a predatory of citrus leafminer. Florida Entomologist 83: 254-262
Hibana velox	Species	Hibana spp.	Araneae	Intertional	Paraffinic oil	Paraffinic oil	Unspecified FR		0.05	72 HAT	RC	Laboratory Trial	C/TS	30	10	Amalin DM, Peña JE, Yu SJ, McSorley R (2000) Selective toxicity of some pesticides to Hibana velox (Araneae: Anyphaenidae), a predatory of citrus leafminer. Florida Entomologist 83: 254-262
Hibana velox	Species	Hibana spp.	Araneae	Intertional	Paraffinic oil	Paraffinic oil	Unspecified FR x 2		0.15	72 HAT	RC	Laboratory Trial	C/TS	30	10	Amalin DM, Peña JE, Yu SJ, McSorley R (2000) Selective toxicity of some pesticides to Hibana velox (Araneae: Anyphaenidae), a predatory of citrus leafminer. Florida Entomologist 83: 254-262
Hibana velox	Species	Hibana spp.	Araneae	Intertional	Carbaryl	1A	1.25 ul/mL		1	72 HAT	RC	Laboratory Trial	C/TS	30	10	Amalin DM, Peña JE, Yu SJ, McSorley R (2000) Selective toxicity of some pesticides to Hibana velox (Araneae: Anyphaenidae), a predatory of citrus leafminer. Florida Entomologist 83: 254-262
Hibana velox	Species	Hibana spp.	Araneae	Intertional	Carbaryl	1A	2.5 ul/mL		1	72 HAT	RC	Laboratory Trial	C/TS	30	10	Amalin DM, Peña JE, Yu SJ, McSorley R (2000) Selective toxicity of some pesticides to Hibana velox (Araneae: Anyphaenidae), a predatory of citrus leafminer. Florida Entomologist 83: 254-262
Hibana velox	Species	Hibana spp.	Araneae	Intertional	Carbaryl	1A	5 ul/mL		1	72 HAT	RC	Laboratory Trial	C/TS	30	10	Amalin DM, Peña JE, Yu SJ, McSorley R (2000) Selective toxicity of some pesticides to Hibana velox (Araneae: Anyphaenidae), a predatory of citrus leafminer. Florida Entomologist 83: 254-262
Hibana velox	Species	Hibana spp.	Araneae	Intertional	Chlorpyrifos	1B	1.25 ul/mL		1	72 HAT	RC	Laboratory Trial	C/TS	30	10	Amalin DM, Peña JE, Yu SJ, McSorley R (2000) Selective toxicity of some pesticides to Hibana velox (Araneae: Anyphaenidae), a predatory of citrus leafminer. Florida Entomologist 83: 254-262
Hibana velox	Species	Hibana spp.	Araneae	Intertional	Chlorpyrifos	1B	2.5 ul/mL		1	72 HAT	RC	Laboratory Trial	C/TS	30	10	Amalin DM, Peña JE, Yu SJ, McSorley R (2000) Selective toxicity of some pesticides to Hibana velox (Araneae: Anyphaenidae), a predatory of citrus leafminer. Florida Entomologist 83: 254-262
Hibana velox	Species	Hibana spp.	Araneae	Intertional	Chlorpyrifos	1B	5 ul/mL		1	72 HAT	RC	Laboratory Trial	C/TS	30	10	Amalin DM, Peña JE, Yu SJ, McSorley R (2000) Selective toxicity of some pesticides to Hibana velox (Araneae: Anyphaenidae), a predatory of citrus leafminer. Florida Entomologist 83: 254-262
Chrysoperla carnea	Species	Chrysopidae	Neuroptera	Intertional	Chlorantraniliprole	28	117.9 mg ai/L	110.4	0	1 DAT	RC	Laboratory Trial	C/TS	5	3	Amarasekare KG, Shearer PW (2013) Comparing effects of insecticides on two green lacewings species, Chrysoperla johnsoni and Chrysoperla carnea (Neuroptera: Chrysopidae). Journal of Economic Entomology 106: 1126-1133
Chrysoperla carnea	Species	Chrysopidae	Neuroptera	Intertional	Chlorantraniliprole	28		110.4	0.07	2 DAT	RC	Laboratory Trial	C/TS	5	3	Amarasekare KG, Shearer PW (2013) Comparing effects of insecticides on two green lacewings species, Chrysoperla johnsoni and Chrysoperla carnea (Neuroptera: Chrysopidae). Journal of Economic Entomology 106: 1126-1133
Chrysoperla carnea	Species	Chrysopidae	Neuroptera	Intertional	Chlorantraniliprole	28	117.9 mg ai/L	110.4	0.17	1 DAT	RC	Laboratory Trial	C/TS	12	2 (1 M, 1 F)	Amarasekare KG, Shearer PW (2013) Comparing effects of insecticides on two green lacewings species, Chrysoperla johnsoni and Chrysoperla carnea (Neuroptera: Chrysopidae). Journal of Economic Entomology 106: 1126-1133
Chrysoperla carnea	Species	Chrysopidae	Neuroptera	Intertional	Chlorantraniliprole	28		110.4	0.27	10 DAT	RC	Laboratory Trial	C/TS	5	3	Amarasekare KG, Shearer PW (2013) Comparing effects of insecticides on two green lacewings species, Chrysoperla johnsoni and Chrysoperla carnea (Neuroptera: Chrysopidae). Journal of Economic Entomology 106: 1126-1133
Chrysoperla carnea	Species	Chrysopidae	Neuroptera	Intertional	Chlorantraniliprole	28		110.4	0.29	2 DAT	RC	Laboratory Trial	C/TS	12	2 (1 M, 1 F)	Amarasekare KG, Shearer PW (2013) Comparing effects of insecticides on two green lacewings species, Chrysoperla johnsoni and Chrysoperla carnea (Neuroptera: Chrysopidae). Journal of Economic Entomology 106: 1126-1133
Chrysoperla carnea	Species	Chrysopidae	Neuroptera	Intertional	Chlorantraniliprole	28		110.4	1	10 DAT	RC	Laboratory Trial	C/TS	12	2 (1 M, 1 F)	Amarasekare KG, Shearer PW (2013) Comparing effects of insecticides on two green lacewings species, Chrysoperla johnsoni and Chrysoperla carnea (Neuroptera: Chrysopidae). Journal of Economic Entomology 106: 1126-1133
Chrysoperla carnea	Species	Chrysopidae	Neuroptera	Intertional	Lambda-cyhalothrin	3A	49.9 mg ai/L	46.6	0.2	2 DAT	RC	Laboratory Trial	C/TS	5	3	Amarasekare KG, Shearer PW (2013) Comparing effects of insecticides on two green lacewings species, Chrysoperla johnsoni and Chrysoperla carnea (Neuroptera: Chrysopidae). Journal of Economic Entomology 106: 1126-1133
Chrysoperla carnea	Species	Chrysopidae	Neuroptera	Intertional	Lambda-cyhalothrin	3A	49.9 mg ai/L	46.6	0.58	2 DAT	RC	Laboratory Trial	C/TS	12	2 (1 M, 1 F)	Amarasekare KG, Shearer PW (2013) Comparing effects of insecticides on two green lacewings species, Chrysoperla johnsoni and Chrysoperla carnea (Neuroptera: Chrysopidae). Journal of Economic Entomology 106: 1126-1133
Chrysoperla carnea	Species	Chrysopidae	Neuroptera	Intertional	Lambda-cyhalothrin	3A	49.9 mg ai/L	46.6	0.73	10 DAT	RC	Laboratory Trial	C/TS	5	3	Amarasekare KG, Shearer PW (2013) Comparing effects of insecticides on two green lacewings species, Chrysoperla johnsoni and Chrysoperla carnea (Neuroptera: Chrysopidae). Journal of Economic Entomology 106: 1126-1133
Chrysoperla carnea	Species	Chrysopidae	Neuroptera	Intertional	Lambda-cyhalothrin	3A	49.9 mg ai/L	46.6	1	1 DAT	RC	Laboratory Trial	C/TS	5	3	Amarasekare KG, Shearer PW (2013) Comparing effects of insecticides on two green lacewings species, Chrysoperla johnsoni and Chrysoperla carnea (Neuroptera: Chrysopidae). Journal of Economic Entomology 106: 1126-1133
Chrysoperla carnea	Species	Chrysopidae	Neuroptera	Intertional	Lambda-cyhalothrin	3A	49.9 mg ai/L	46.6	1	1 DAT	RC	Laboratory Trial	C/TS	12	2 (1 M, 1 F)	Amarasekare KG, Shearer PW (2013) Comparing effects of insecticides on two green lacewings species, Chrysoperla johnsoni and Chrysoperla carnea (Neuroptera: Chrysopidae). Journal of Economic Entomology 106: 1126-1133
Chrysoperla carnea	Species	Chrysopidae	Neuroptera	Intertional	Lambda-cyhalothrin	3A	49.9 mg ai/L	46.6	1	10 DAT	RC	Laboratory Trial	C/TS	12	2 (1 M, 1 F)	Amarasekare KG, Shearer PW (2013) Comparing effects of insecticides on two green lacewings species, Chrysoperla johnsoni and Chrysoperla carnea (Neuroptera: Chrysopidae). Journal of Economic Entomology 106: 1126-1133
Chrysoperla carnea	Species	Chrysopidae	Neuroptera	Intertional	Spinetoram	5	131.1 mg ai/L	122.6	0	1 DAT	RC	Laboratory Trial	C/TS	5	3	Amarasekare KG, Shearer PW (2013) Comparing effects of insecticides on two green lacewings species, Chrysoperla johnsoni and Chrysoperla carnea (Neuroptera: Chrysopidae). Journal of Economic Entomology 106: 1126-1133
Chrysoperla carnea	Species	Chrysopidae	Neuroptera	Intertional	Spinetoram	5	131.1 mg ai/L	122.6	0.2	2 DAT	RC	Laboratory Trial	C/TS	5	3	Amarasekare KG, Shearer PW (2013) Comparing effects of insecticides on two green lacewings species, Chrysoperla johnsoni and Chrysoperla carnea (Neuroptera: Chrysopidae). Journal of Economic Entomology 106: 1126-1133
Chrysoperla carnea	Species	Chrysopidae	Neuroptera	Intertional	Spinetoram	5	131.1 mg ai/L	122.6	0.25	1 DAT	RC	Laboratory Trial	C/TS	12	2 (1 M, 1 F)	Amarasekare KG, Shearer PW (2013) Comparing effects of insecticides on two green lacewings species, Chrysoperla johnsoni and Chrysoperla carnea (Neuroptera: Chrysopidae). Journal of Economic Entomology 106: 1126-1133
Chrysoperla carnea	Species	Chrysopidae	Neuroptera	Intertional	Spinetoram	5	131.1 mg ai/L	122.6	0.47	10 DAT	RC	Laboratory Trial	C/TS	5	3	Amarasekare KG, Shearer PW (2013) Comparing effects of insecticides on two green lacewings species, Chrysoperla johnsoni and Chrysoperla carnea (Neuroptera: Chrysopidae). Journal of Economic Entomology 106: 1126-1133
Chrysoperla carnea	Species	Chrysopidae	Neuroptera	Intertional	Spinetoram	5	131.1 mg ai/L	122.6	1	2 DAT	RC	Laboratory Trial	C/TS	12	2 (1 M, 1 F)	Amarasekare KG, Shearer PW (2013) Comparing effects of insecticides on two green lacewings species, Chrysoperla johnsoni and Chrysoperla carnea (Neuroptera: Chrysopidae). Journal of Economic Entomology 106: 1126-1133
Chrysoperla carnea	Species	Chrysopidae	Neuroptera	Intertional	Spinetoram	5	131.1 mg ai/L	122.6	1	10 DAT	RC	Laboratory Trial	C/TS	12	2 (1 M, 1 F)	Amarasekare KG, Shearer PW (2013) Comparing effects of insecticides on two green lacewings species, Chrysoperla johnsoni and Chrysoperla carnea (Neuroptera: Chrysopidae). Journal of Economic Entomology 106: 1126-1133
Telenomus remus	Species	Scelionidae	Hymenoptera	Intertional	Bacillus thuringiensis (Bt)	11A	9.6 x 10^9 IU g ai/100 L water		0		IC	Laboratory Trial	SA	5	Unspecified	Amaro JT, Bueno AdF, Neves PMOJ, Mello da Silva D, Pomari-Fernandes A, Favetti BM (2018) Selectivity of different biological products to the egg parasitoid Telenomus remus (Hymenoptera: Platygastridae). Revista Brasileria de Entomologia 62: 195-197
Telenomus remus	Species	Scelionidae	Hymenoptera	Intertional	Bacillus thuringiensis (Bt)	11A	5 x 10^9 IU g ai/100 L water		0		IC	Laboratory Trial	SA	5	Unspecified	Amaro JT, Bueno AdF, Neves PMOJ, Mello da Silva D, Pomari-Fernandes A, Favetti BM (2018) Selectivity of different biological products to the egg parasitoid Telenomus remus (Hymenoptera: Platygastridae). Revista Brasileria de Entomologia 62: 195-197
Telenomus remus	Species	Scelionidae	Hymenoptera	Intertional	Bacillus thuringiensis (Bt)	11A	6.2 x 10^9 IU g ai/100 L water		0.01		IC	Laboratory Trial	SA	5	Unspecified	Amaro JT, Bueno AdF, Neves PMOJ, Mello da Silva D, Pomari-Fernandes A, Favetti BM (2018) Selectivity of different biological products to the egg parasitoid Telenomus remus (Hymenoptera: Platygastridae). Revista Brasileria de Entomologia 62: 195-197
Telenomus remus	Species	Scelionidae	Hymenoptera	Intertional	Chlorpyrifos	1B	240 g ai/100 L water	240	0.99		IC	Laboratory Trial	SA	5	Unspecified	Amaro JT, Bueno AdF, Neves PMOJ, Mello da Silva D, Pomari-Fernandes A, Favetti BM (2018) Selectivity of different biological products to the egg parasitoid Telenomus remus (Hymenoptera: Platygastridae). Revista Brasileria de Entomologia 62: 195-197
Telenomus remus	Species	Scelionidae	Hymenoptera	Intertional	Bacillus thuringiensis (Bt)	11A			0		IC	Laboratory Trial	SA	5	Unspecified	Amaro JT, Bueno AdF, Neves PMOJ, Mello da Silva D, Pomari-Fernandes A, Favetti BM (2018) Selectivity of different biological products to the egg parasitoid Telenomus remus (Hymenoptera: Platygastridae). Revista Brasileria de Entomologia 62: 195-197
Telenomus remus	Species	Scelionidae	Hymenoptera	Intertional	Bacillus thuringiensis (Bt)	11A			0.01		IC	Laboratory Trial	SA	5	Unspecified	Amaro JT, Bueno AdF, Neves PMOJ, Mello da Silva D, Pomari-Fernandes A, Favetti BM (2018) Selectivity of different biological products to the egg parasitoid Telenomus remus (Hymenoptera: Platygastridae). Revista Brasileria de Entomologia 62: 195-197
Telenomus remus	Species	Scelionidae	Hymenoptera	Intertional	Chlorpyrifos	1B		240	0.99		IC	Laboratory Trial	SA	5	Unspecified	Amaro JT, Bueno AdF, Neves PMOJ, Mello da Silva D, Pomari-Fernandes A, Favetti BM (2018) Selectivity of different biological products to the egg parasitoid Telenomus remus (Hymenoptera: Platygastridae). Revista Brasileria de Entomologia 62: 195-197
Trichogramma pretiosum	Species	Trichogrammatidae	Hymenoptera	Intertional	Bacillus thuringiensis (Bt)	11A	9.6 x 10^9 IU		0.06		IC	Laboratory Trial	SA	5	200	Amaro JT, Bueno AF, Pomari-Fernandes AF, Neves PMOJ (2015) Selectivity of organic products to Trichogramma pretiosum Riley (Hymenoptera: Teichogrammatidae). Neotropical Entomology 44: 489-497
Trichogramma pretiosum	Species	Trichogrammatidae	Hymenoptera	Intertional	Bacillus thuringiensis (Bt)	11A	5 x 10^9 IU		0.06		IC	Laboratory Trial	SA	5	200	Amaro JT, Bueno AF, Pomari-Fernandes AF, Neves PMOJ (2015) Selectivity of organic products to Trichogramma pretiosum Riley (Hymenoptera: Teichogrammatidae). Neotropical Entomology 44: 489-497
Trichogramma pretiosum	Species	Trichogrammatidae	Hymenoptera	Intertional	Bacillus thuringiensis (Bt)	11A	5000000000 IU ai/100 L water		0.06		IC	Laboratory Trial	SA	5	200	Amaro JT, Bueno AF, Pomari-Fernandes AF, Neves PMOJ (2015) Selectivity of organic products to Trichogramma pretiosum Riley (Hymenoptera: Teichogrammatidae). Neotropical Entomology 44: 489-497
Trichogramma pretiosum	Species	Trichogrammatidae	Hymenoptera	Intertional	Bacillus thuringiensis (Bt)	11A	6.2 x 10^9 IU		0.07		IC	Laboratory Trial	SA	5	200	Amaro JT, Bueno AF, Pomari-Fernandes AF, Neves PMOJ (2015) Selectivity of organic products to Trichogramma pretiosum Riley (Hymenoptera: Teichogrammatidae). Neotropical Entomology 44: 489-497
Trichogramma pretiosum	Species	Trichogrammatidae	Hymenoptera	Intertional	Bacillus thuringiensis (Bt)	11A	6200000000 IU ai/100L water		0.07		IC	Laboratory Trial	SA	5	200	Amaro JT, Bueno AF, Pomari-Fernandes AF, Neves PMOJ (2015) Selectivity of organic products to Trichogramma pretiosum Riley (Hymenoptera: Teichogrammatidae). Neotropical Entomology 44: 489-497
Trichogramma pretiosum	Species	Trichogrammatidae	Hymenoptera	Intertional	Chlorpyrifos	1B	240 g ai/100L water		0.92		IC	Laboratory Trial	SA	5	200	Amaro JT, Bueno AF, Pomari-Fernandes AF, Neves PMOJ (2015) Selectivity of organic products to Trichogramma pretiosum Riley (Hymenoptera: Teichogrammatidae). Neotropical Entomology 44: 489-497
Chrysoperla carnea	Species	Chrysopidae	Neuroptera	Intertional	Emamectin (emamectin benzoate)	6	14.25 mg ai/L		0.01	24 HAT	DC	Semi-field Trial	SA	10	15	Amor F, Medina P, Bengochea P, C√°novas M, Vega P, Correia R, et al. 2012. Effect of emamectin benzoate under semi-field and field conditions on key predatory biological control agents used in vegetable greenhouses. Biocontrol Science and Technology 22(2):219-232.
Chrysoperla carnea	Species	Chrysopidae	Neuroptera	Intertional	Emamectin (emamectin benzoate)	6	14.25 mg ai/L		0.01	48 HAT	DC	Semi-field Trial	SA	10	15	Amor F, Medina P, Bengochea P, C√°novas M, Vega P, Correia R, et al. 2012. Effect of emamectin benzoate under semi-field and field conditions on key predatory biological control agents used in vegetable greenhouses. Biocontrol Science and Technology 22(2):219-232.
Chrysoperla carnea	Species	Chrysopidae	Neuroptera	Intertional	Emamectin (emamectin benzoate)	6	14.25 mg ai/L		0.01	72 HAT	DC	Semi-field Trial	SA	10	15	Amor F, Medina P, Bengochea P, C√°novas M, Vega P, Correia R, et al. 2012. Effect of emamectin benzoate under semi-field and field conditions on key predatory biological control agents used in vegetable greenhouses. Biocontrol Science and Technology 22(2):219-232.
Chrysoperla carnea	Species	Chrysopidae	Neuroptera	Intertional	Imidacloprid	4A	150 mg ai/L		0.58	24 HAT	DC	Semi-field Trial	SA	10	15	Amor F, Medina P, Bengochea P, C√°novas M, Vega P, Correia R, et al. 2012. Effect of emamectin benzoate under semi-field and field conditions on key predatory biological control agents used in vegetable greenhouses. Biocontrol Science and Technology 22(2):219-232.
Chrysoperla carnea	Species	Chrysopidae	Neuroptera	Intertional	Imidacloprid	4A	150 mg ai/L		0.67	48 HAT	DC	Semi-field Trial	SA	10	15	Amor F, Medina P, Bengochea P, C√°novas M, Vega P, Correia R, et al. 2012. Effect of emamectin benzoate under semi-field and field conditions on key predatory biological control agents used in vegetable greenhouses. Biocontrol Science and Technology 22(2):219-232.
Chrysoperla carnea	Species	Chrysopidae	Neuroptera	Intertional	Imidacloprid	4A	150 mg ai/L		0.69	72 HAT	DC	Semi-field Trial	SA	10	15	Amor F, Medina P, Bengochea P, C√°novas M, Vega P, Correia R, et al. 2012. Effect of emamectin benzoate under semi-field and field conditions on key predatory biological control agents used in vegetable greenhouses. Biocontrol Science and Technology 22(2):219-232.
Orius insidiosus	Species	Anthocoridae	Hemiptera	Intertional	Indoxacarb	22A	2 g ai/L		0.02	24 HAT	RC	Laboratory Trial	SA	10	10	Andorno AV, Carrizo PI, Lopez SN (2019) Toxicity of four pesticides on Orius insidiosus under laboratory conditions. Bulletin of Insectology 72(1): 69-75
Orius insidiosus	Species	Anthocoridae	Hemiptera	Intertional	Indoxacarb	22A	2 g ai/L		0.26	24 HAT	RC	Laboratory Trial	SA	10	10	Andorno AV, Carrizo PI, Lopez SN (2019) Toxicity of four pesticides on Orius insidiosus under laboratory conditions. Bulletin of Insectology 72(1): 69-75
Orius laevigatus	Species	Anthocoridae	Hemiptera	Intertional	Bacillus thuringiensis (Bt)	11A	0.032 mL or g ai/L		0	12 DAT	IC	Laboratory Trial	I	3	10	Angeli G, Baldessari M, Maines R, Duso C. 2005. Side-effects of pesticides on the predatory bug¬†Orius laevigatus¬†(Heteroptera: Anthocoridae) in the laboratory. Biocontrol Science and Technology 15(7):745-754.
Orius laevigatus	Species	Anthocoridae	Hemiptera	Intertional	Deltamethrin	3A	0.014 mL or g ai/L		1	12 DAT	IC	Laboratory Trial	I	3	10	Angeli G, Baldessari M, Maines R, Duso C. 2005. Side-effects of pesticides on the predatory bug¬†Orius laevigatus¬†(Heteroptera: Anthocoridae) in the laboratory. Biocontrol Science and Technology 15(7):745-754.
Orius laevigatus	Species	Anthocoridae	Hemiptera	Intertional	Dimethoate	1B	0.014 mL or g ai/L		1	12 DAT	IC	Laboratory Trial	I	3	10	Angeli G, Baldessari M, Maines R, Duso C. 2005. Side-effects of pesticides on the predatory bug¬†Orius laevigatus¬†(Heteroptera: Anthocoridae) in the laboratory. Biocontrol Science and Technology 15(7):745-754.
Orius laevigatus	Species	Anthocoridae	Hemiptera	Intertional	Imidacloprid	4A	0.13 mL or g ai/L (26 g ai/ha)	26	0.39	12 DAT	IC	Laboratory Trial	I	3	10	Angeli G, Baldessari M, Maines R, Duso C. 2005. Side-effects of pesticides on the predatory bug¬†Orius laevigatus¬†(Heteroptera: Anthocoridae) in the laboratory. Biocontrol Science and Technology 15(7):745-754.
Orius laevigatus	Species	Anthocoridae	Hemiptera	Intertional	Indoxacarb	22A	0.05 mL or g ai/L		0.18	12 DAT	IC	Laboratory Trial	I	3	10	Angeli G, Baldessari M, Maines R, Duso C. 2005. Side-effects of pesticides on the predatory bug¬†Orius laevigatus¬†(Heteroptera: Anthocoridae) in the laboratory. Biocontrol Science and Technology 15(7):745-754.
Orius laevigatus	Species	Anthocoridae	Hemiptera	Intertional	Paraffinic oil	Paraffinic oil	14.25 mL or g ai/L		0.14	12 DAT	IC	Laboratory Trial	I	3	10	Angeli G, Baldessari M, Maines R, Duso C. 2005. Side-effects of pesticides on the predatory bug¬†Orius laevigatus¬†(Heteroptera: Anthocoridae) in the laboratory. Biocontrol Science and Technology 15(7):745-754.
Orius laevigatus	Species	Anthocoridae	Hemiptera	Intertional	Pirimicarb	1A	0.35 mL or g ai/L		0.07	12 DAT	IC	Laboratory Trial	I	3	10	Angeli G, Baldessari M, Maines R, Duso C. 2005. Side-effects of pesticides on the predatory bug¬†Orius laevigatus¬†(Heteroptera: Anthocoridae) in the laboratory. Biocontrol Science and Technology 15(7):745-754.
Orius laevigatus	Species	Anthocoridae	Hemiptera	Intertional	Bacillus thuringiensis (Bt)	11A	0.032 mL or g ai/L		0.04	7 DAT	RC	Laboratory Trial	SA	3	20	Angeli G, Baldessari M, Maines R, Duso C. 2005. Side-effects of pesticides on the predatory bug¬†Orius laevigatus¬†(Heteroptera: Anthocoridae) in the laboratory. Biocontrol Science and Technology 15(7):745-754.
Orius laevigatus	Species	Anthocoridae	Hemiptera	Intertional	Deltamethrin	3A	0.014 mL or g ai/L		1	7 DAT	RC	Laboratory Trial	SA	3	20	Angeli G, Baldessari M, Maines R, Duso C. 2005. Side-effects of pesticides on the predatory bug¬†Orius laevigatus¬†(Heteroptera: Anthocoridae) in the laboratory. Biocontrol Science and Technology 15(7):745-754.
Orius laevigatus	Species	Anthocoridae	Hemiptera	Intertional	Dimethoate	1B	0.014 mL or g ai/L		1	7 DAT	RC	Laboratory Trial	SA	3	20	Angeli G, Baldessari M, Maines R, Duso C. 2005. Side-effects of pesticides on the predatory bug¬†Orius laevigatus¬†(Heteroptera: Anthocoridae) in the laboratory. Biocontrol Science and Technology 15(7):745-754.
Orius laevigatus	Species	Anthocoridae	Hemiptera	Intertional	Imidacloprid	4A	0.13 mL or g ai/L (26 g ai/ha)	26	1	7 DAT	RC	Laboratory Trial	SA	3	20	Angeli G, Baldessari M, Maines R, Duso C. 2005. Side-effects of pesticides on the predatory bug¬†Orius laevigatus¬†(Heteroptera: Anthocoridae) in the laboratory. Biocontrol Science and Technology 15(7):745-754.
Orius laevigatus	Species	Anthocoridae	Hemiptera	Intertional	Indoxacarb	22A	0.05 mL or g ai/L		0.3	7 DAT	RC	Laboratory Trial	SA	3	20	Angeli G, Baldessari M, Maines R, Duso C. 2005. Side-effects of pesticides on the predatory bug¬†Orius laevigatus¬†(Heteroptera: Anthocoridae) in the laboratory. Biocontrol Science and Technology 15(7):745-754.
Orius laevigatus	Species	Anthocoridae	Hemiptera	Intertional	Paraffinic oil	Paraffinic oil	14.25 mL or g ai/L		0.14	7 DAT	RC	Laboratory Trial	SA	3	20	Angeli G, Baldessari M, Maines R, Duso C. 2005. Side-effects of pesticides on the predatory bug¬†Orius laevigatus¬†(Heteroptera: Anthocoridae) in the laboratory. Biocontrol Science and Technology 15(7):745-754.
Orius laevigatus	Species	Anthocoridae	Hemiptera	Intertional	Pirimicarb	1A	0.35 mL or g ai/L		0.12	7 DAT	RC	Laboratory Trial	SA	3	20	Angeli G, Baldessari M, Maines R, Duso C. 2005. Side-effects of pesticides on the predatory bug¬†Orius laevigatus¬†(Heteroptera: Anthocoridae) in the laboratory. Biocontrol Science and Technology 15(7):745-754.
Aphidius colemani	Species	Braconidae	Hymenoptera	Intertional	Abamectin	6	3.9 ppm		0.5	120 HAT	RC	Laboratory Trial	C/TS	10	3	Anjum F, Wright D (2016) Relative toxicity of insecticides to the crucifer pests Plutella xylostella and Myzus persicae and their natural enemies. Crop Protection 88: 131-136
Aphidius colemani	Species	Braconidae	Hymenoptera	Intertional	Abamectin	6	4.2 ppm		0.5	120 HAT	RC	Laboratory Trial	C/TS	10	3	Anjum F, Wright D (2016) Relative toxicity of insecticides to the crucifer pests Plutella xylostella and Myzus persicae and their natural enemies. Crop Protection 88: 131-136
Aphidius colemani	Species	Braconidae	Hymenoptera	Intertional	Abamectin	6	6.6 ppm		0.5	24 HAT	RC	Laboratory Trial	C/TS	10	3	Anjum F, Wright D (2016) Relative toxicity of insecticides to the crucifer pests Plutella xylostella and Myzus persicae and their natural enemies. Crop Protection 88: 131-136
Aphidius colemani	Species	Braconidae	Hymenoptera	Intertional	Indoxacarb	22A	16.4 ppm		0.5	120 HAT	RC	Laboratory Trial	C/TS	10	3	Anjum F, Wright D (2016) Relative toxicity of insecticides to the crucifer pests Plutella xylostella and Myzus persicae and their natural enemies. Crop Protection 88: 131-136
Aphidius colemani	Species	Braconidae	Hymenoptera	Intertional	Indoxacarb	22A	18.5 ppm		0.5	120 HAT	RC	Laboratory Trial	C/TS	10	3	Anjum F, Wright D (2016) Relative toxicity of insecticides to the crucifer pests Plutella xylostella and Myzus persicae and their natural enemies. Crop Protection 88: 131-136
Aphidius colemani	Species	Braconidae	Hymenoptera	Intertional	Indoxacarb	22A	19.6 ppm		0.5	24 HAT	RC	Laboratory Trial	C/TS	10	3	Anjum F, Wright D (2016) Relative toxicity of insecticides to the crucifer pests Plutella xylostella and Myzus persicae and their natural enemies. Crop Protection 88: 131-136
Aphidius colemani	Species	Braconidae	Hymenoptera	Intertional	Lambda-cyhalothrin	3A	2.5 ppm		0.5	120 HAT	RC	Laboratory Trial	C/TS	10	3	Anjum F, Wright D (2016) Relative toxicity of insecticides to the crucifer pests Plutella xylostella and Myzus persicae and their natural enemies. Crop Protection 88: 131-136
Aphidius colemani	Species	Braconidae	Hymenoptera	Intertional	Lambda-cyhalothrin	3A	3.9 ppm		0.5	120 HAT	RC	Laboratory Trial	C/TS	10	3	Anjum F, Wright D (2016) Relative toxicity of insecticides to the crucifer pests Plutella xylostella and Myzus persicae and their natural enemies. Crop Protection 88: 131-136
Aphidius colemani	Species	Braconidae	Hymenoptera	Intertional	Lambda-cyhalothrin	3A	4.9 ppm		0.5	24 HAT	RC	Laboratory Trial	C/TS	10	3	Anjum F, Wright D (2016) Relative toxicity of insecticides to the crucifer pests Plutella xylostella and Myzus persicae and their natural enemies. Crop Protection 88: 131-136
Phytoseiulus persimilis	Species	Phytoseiidae	Mesostigmata	Intertional	Imidacloprid	4A	0.5 mL ai/L		0.15		RC	Laboratory Trial	SA	60	1	Argolo PS, Banyuls N, Santiago S, Molla O, Jacas JA, Urbaneja A (2013) Compatibility of Phytoseiulus persimilis and Neoseiulus californicus (Acari: Phytoseiidae) with imidacloprid to manage clementine nursery pests. Crop Protection 43: 175-182
Trichogramma cacoeciae	Species	Trichogrammatidae	Hymenoptera	Intertional	Bacillus thuringiensis (Bt)	11A	450 g/hL		0	15 DAT	IC	Laboratory Trial	DM	6	Approx. 300	Asma C, Ons I, Sabrine B-A, Kaouthar L-G (2018) Life-stage-dependent side effects of selected insecticides on Trichogramma cacoeciae (Marchal) (hymenoptera: Trichogrammatidae) under laboratory conditions. Phytoparasitica 46: 105-113
Trichogramma cacoeciae	Species	Trichogrammatidae	Hymenoptera	Intertional	Bacillus thuringiensis (Bt)	11A	450 g/hL		0.07	15 DAT	IC	Laboratory Trial	DM	6	Approx. 300	Asma C, Ons I, Sabrine B-A, Kaouthar L-G (2018) Life-stage-dependent side effects of selected insecticides on Trichogramma cacoeciae (Marchal) (hymenoptera: Trichogrammatidae) under laboratory conditions. Phytoparasitica 46: 105-113
Trichogramma cacoeciae	Species	Trichogrammatidae	Hymenoptera	Intertional	Bacillus thuringiensis (Bt)	11A	450 g/hL		0.09	15 DAT	IC	Laboratory Trial	DM	6	Approx. 300	Asma C, Ons I, Sabrine B-A, Kaouthar L-G (2018) Life-stage-dependent side effects of selected insecticides on Trichogramma cacoeciae (Marchal) (hymenoptera: Trichogrammatidae) under laboratory conditions. Phytoparasitica 46: 105-113
Trichogramma cacoeciae	Species	Trichogrammatidae	Hymenoptera	Intertional	Chlorantraniliprole	28	50 ml/hl		0.22	15 DAT	IC	Laboratory Trial	DM	6	Approx. 300	Asma C, Ons I, Sabrine B-A, Kaouthar L-G (2018) Life-stage-dependent side effects of selected insecticides on Trichogramma cacoeciae (Marchal) (hymenoptera: Trichogrammatidae) under laboratory conditions. Phytoparasitica 46: 105-113
Trichogramma cacoeciae	Species	Trichogrammatidae	Hymenoptera	Intertional	Chlorantraniliprole	28	50 ml/hl		0.29	15 DAT	IC	Laboratory Trial	DM	6	Approx. 300	Asma C, Ons I, Sabrine B-A, Kaouthar L-G (2018) Life-stage-dependent side effects of selected insecticides on Trichogramma cacoeciae (Marchal) (hymenoptera: Trichogrammatidae) under laboratory conditions. Phytoparasitica 46: 105-113
Trichogramma cacoeciae	Species	Trichogrammatidae	Hymenoptera	Intertional	Chlorantraniliprole	28	50 ml/hl		0.3	15 DAT	IC	Laboratory Trial	DM	6	Approx. 300	Asma C, Ons I, Sabrine B-A, Kaouthar L-G (2018) Life-stage-dependent side effects of selected insecticides on Trichogramma cacoeciae (Marchal) (hymenoptera: Trichogrammatidae) under laboratory conditions. Phytoparasitica 46: 105-113
Trichogramma cacoeciae	Species	Trichogrammatidae	Hymenoptera	Intertional	Cypermethrin	3A	50 cm3/hl		0.54	15 DAT	IC	Laboratory Trial	DM	6	Approx. 300	Asma C, Ons I, Sabrine B-A, Kaouthar L-G (2018) Life-stage-dependent side effects of selected insecticides on Trichogramma cacoeciae (Marchal) (hymenoptera: Trichogrammatidae) under laboratory conditions. Phytoparasitica 46: 105-113
Trichogramma cacoeciae	Species	Trichogrammatidae	Hymenoptera	Intertional	Cypermethrin	3A	50 cm3/hl		0.61	15 DAT	IC	Laboratory Trial	DM	6	Approx. 300	Asma C, Ons I, Sabrine B-A, Kaouthar L-G (2018) Life-stage-dependent side effects of selected insecticides on Trichogramma cacoeciae (Marchal) (hymenoptera: Trichogrammatidae) under laboratory conditions. Phytoparasitica 46: 105-113
Trichogramma cacoeciae	Species	Trichogrammatidae	Hymenoptera	Intertional	Cypermethrin	3A	50 cm3/hl		0.69	15 DAT	IC	Laboratory Trial	DM	6	Approx. 300	Asma C, Ons I, Sabrine B-A, Kaouthar L-G (2018) Life-stage-dependent side effects of selected insecticides on Trichogramma cacoeciae (Marchal) (hymenoptera: Trichogrammatidae) under laboratory conditions. Phytoparasitica 46: 105-113
Trichogramma cacoeciae	Species	Trichogrammatidae	Hymenoptera	Intertional	Diafenthiuron	12A	100 ml/hl		0.32	15 DAT	IC	Laboratory Trial	DM	6	Approx. 300	Asma C, Ons I, Sabrine B-A, Kaouthar L-G (2018) Life-stage-dependent side effects of selected insecticides on Trichogramma cacoeciae (Marchal) (hymenoptera: Trichogrammatidae) under laboratory conditions. Phytoparasitica 46: 105-113
Trichogramma cacoeciae	Species	Trichogrammatidae	Hymenoptera	Intertional	Diafenthiuron	12A	100 ml/hl		0.33	15 DAT	IC	Laboratory Trial	DM	6	Approx. 300	Asma C, Ons I, Sabrine B-A, Kaouthar L-G (2018) Life-stage-dependent side effects of selected insecticides on Trichogramma cacoeciae (Marchal) (hymenoptera: Trichogrammatidae) under laboratory conditions. Phytoparasitica 46: 105-113
Trichogramma cacoeciae	Species	Trichogrammatidae	Hymenoptera	Intertional	Diafenthiuron	12A	100 ml/hl		0.35	15 DAT	IC	Laboratory Trial	DM	6	Approx. 300	Asma C, Ons I, Sabrine B-A, Kaouthar L-G (2018) Life-stage-dependent side effects of selected insecticides on Trichogramma cacoeciae (Marchal) (hymenoptera: Trichogrammatidae) under laboratory conditions. Phytoparasitica 46: 105-113
Trichogramma cacoeciae	Species	Trichogrammatidae	Hymenoptera	Intertional	Indoxacarb	22A	50 cm3/hl		0.45	15 DAT	IC	Laboratory Trial	DM	6	Approx. 300	Asma C, Ons I, Sabrine B-A, Kaouthar L-G (2018) Life-stage-dependent side effects of selected insecticides on Trichogramma cacoeciae (Marchal) (hymenoptera: Trichogrammatidae) under laboratory conditions. Phytoparasitica 46: 105-113
Trichogramma cacoeciae	Species	Trichogrammatidae	Hymenoptera	Intertional	Indoxacarb	22A	50 cm3/hl		0.51	15 DAT	IC	Laboratory Trial	DM	6	Approx. 300	Asma C, Ons I, Sabrine B-A, Kaouthar L-G (2018) Life-stage-dependent side effects of selected insecticides on Trichogramma cacoeciae (Marchal) (hymenoptera: Trichogrammatidae) under laboratory conditions. Phytoparasitica 46: 105-113
Trichogramma cacoeciae	Species	Trichogrammatidae	Hymenoptera	Intertional	Indoxacarb	22A	50 cm3/hl		0.7	15 DAT	IC	Laboratory Trial	DM	6	Approx. 300	Asma C, Ons I, Sabrine B-A, Kaouthar L-G (2018) Life-stage-dependent side effects of selected insecticides on Trichogramma cacoeciae (Marchal) (hymenoptera: Trichogrammatidae) under laboratory conditions. Phytoparasitica 46: 105-113
Trichogramma cacoeciae	Species	Trichogrammatidae	Hymenoptera	Intertional	Nuclear polyhedrosis virus (NPV)	31	0.2 L/ha		0.04	15 DAT	IC	Laboratory Trial	DM	6	Approx. 300	Asma C, Ons I, Sabrine B-A, Kaouthar L-G (2018) Life-stage-dependent side effects of selected insecticides on Trichogramma cacoeciae (Marchal) (hymenoptera: Trichogrammatidae) under laboratory conditions. Phytoparasitica 46: 105-113
Trichogramma cacoeciae	Species	Trichogrammatidae	Hymenoptera	Intertional	Nuclear polyhedrosis virus (NPV)	31	0.2 L/ha		0.18	15 DAT	IC	Laboratory Trial	DM	6	Approx. 300	Asma C, Ons I, Sabrine B-A, Kaouthar L-G (2018) Life-stage-dependent side effects of selected insecticides on Trichogramma cacoeciae (Marchal) (hymenoptera: Trichogrammatidae) under laboratory conditions. Phytoparasitica 46: 105-113
Trichogramma cacoeciae	Species	Trichogrammatidae	Hymenoptera	Intertional	Nuclear polyhedrosis virus (NPV)	31	0.2 L/ha		0.24	15 DAT	IC	Laboratory Trial	DM	6	Approx. 300	Asma C, Ons I, Sabrine B-A, Kaouthar L-G (2018) Life-stage-dependent side effects of selected insecticides on Trichogramma cacoeciae (Marchal) (hymenoptera: Trichogrammatidae) under laboratory conditions. Phytoparasitica 46: 105-113
Trichogramma cacoeciae	Species	Trichogrammatidae	Hymenoptera	Intertional	Bacillus thuringiensis (Bt)	11A	450 g/hL		0.03	10 DAT	RC	Laboratory Trial	SA	6	30	Asma C, Ons I, Sabrine B-A, Kaouthar L-G (2018) Life-stage-dependent side effects of selected insecticides on Trichogramma cacoeciae (Marchal) (hymenoptera: Trichogrammatidae) under laboratory conditions. Phytoparasitica 46: 105-113
Trichogramma cacoeciae	Species	Trichogrammatidae	Hymenoptera	Intertional	Bacillus thuringiensis (Bt)	11A	450 g/hL		0.09	10 DAT	RC	Laboratory Trial	SA	6	30	Asma C, Ons I, Sabrine B-A, Kaouthar L-G (2018) Life-stage-dependent side effects of selected insecticides on Trichogramma cacoeciae (Marchal) (hymenoptera: Trichogrammatidae) under laboratory conditions. Phytoparasitica 46: 105-113
Trichogramma cacoeciae	Species	Trichogrammatidae	Hymenoptera	Intertional	Bacillus thuringiensis (Bt)	11A	450 g/hL		0.16	10 DAT	RC	Laboratory Trial	SA	6	30	Asma C, Ons I, Sabrine B-A, Kaouthar L-G (2018) Life-stage-dependent side effects of selected insecticides on Trichogramma cacoeciae (Marchal) (hymenoptera: Trichogrammatidae) under laboratory conditions. Phytoparasitica 46: 105-113
Trichogramma cacoeciae	Species	Trichogrammatidae	Hymenoptera	Intertional	Chlorantraniliprole	28	50 ml/hl		0.28	10 DAT	RC	Laboratory Trial	SA	6	30	Asma C, Ons I, Sabrine B-A, Kaouthar L-G (2018) Life-stage-dependent side effects of selected insecticides on Trichogramma cacoeciae (Marchal) (hymenoptera: Trichogrammatidae) under laboratory conditions. Phytoparasitica 46: 105-113
Trichogramma cacoeciae	Species	Trichogrammatidae	Hymenoptera	Intertional	Chlorantraniliprole	28	50 ml/hl		0.43	10 DAT	RC	Laboratory Trial	SA	6	30	Asma C, Ons I, Sabrine B-A, Kaouthar L-G (2018) Life-stage-dependent side effects of selected insecticides on Trichogramma cacoeciae (Marchal) (hymenoptera: Trichogrammatidae) under laboratory conditions. Phytoparasitica 46: 105-113
Trichogramma cacoeciae	Species	Trichogrammatidae	Hymenoptera	Intertional	Chlorantraniliprole	28	50 ml/hl		0.66	10 DAT	RC	Laboratory Trial	SA	6	30	Asma C, Ons I, Sabrine B-A, Kaouthar L-G (2018) Life-stage-dependent side effects of selected insecticides on Trichogramma cacoeciae (Marchal) (hymenoptera: Trichogrammatidae) under laboratory conditions. Phytoparasitica 46: 105-113
Trichogramma cacoeciae	Species	Trichogrammatidae	Hymenoptera	Intertional	Cypermethrin	3A	50 cm3/hl		0.38	10 DAT	RC	Laboratory Trial	SA	6	30	Asma C, Ons I, Sabrine B-A, Kaouthar L-G (2018) Life-stage-dependent side effects of selected insecticides on Trichogramma cacoeciae (Marchal) (hymenoptera: Trichogrammatidae) under laboratory conditions. Phytoparasitica 46: 105-113
Trichogramma cacoeciae	Species	Trichogrammatidae	Hymenoptera	Intertional	Cypermethrin	3A	50 cm3/hl		0.56	10 DAT	RC	Laboratory Trial	SA	6	30	Asma C, Ons I, Sabrine B-A, Kaouthar L-G (2018) Life-stage-dependent side effects of selected insecticides on Trichogramma cacoeciae (Marchal) (hymenoptera: Trichogrammatidae) under laboratory conditions. Phytoparasitica 46: 105-113
Trichogramma cacoeciae	Species	Trichogrammatidae	Hymenoptera	Intertional	Cypermethrin	3A	50 cm3/hl		0.92	10 DAT	RC	Laboratory Trial	SA	6	30	Asma C, Ons I, Sabrine B-A, Kaouthar L-G (2018) Life-stage-dependent side effects of selected insecticides on Trichogramma cacoeciae (Marchal) (hymenoptera: Trichogrammatidae) under laboratory conditions. Phytoparasitica 46: 105-113
Trichogramma cacoeciae	Species	Trichogrammatidae	Hymenoptera	Intertional	Diafenthiuron	12A	100 ml/hl		0.4	10 DAT	RC	Laboratory Trial	SA	6	30	Asma C, Ons I, Sabrine B-A, Kaouthar L-G (2018) Life-stage-dependent side effects of selected insecticides on Trichogramma cacoeciae (Marchal) (hymenoptera: Trichogrammatidae) under laboratory conditions. Phytoparasitica 46: 105-113
Trichogramma cacoeciae	Species	Trichogrammatidae	Hymenoptera	Intertional	Diafenthiuron	12A	100 ml/hl		0.51	10 DAT	RC	Laboratory Trial	SA	6	30	Asma C, Ons I, Sabrine B-A, Kaouthar L-G (2018) Life-stage-dependent side effects of selected insecticides on Trichogramma cacoeciae (Marchal) (hymenoptera: Trichogrammatidae) under laboratory conditions. Phytoparasitica 46: 105-113
Trichogramma cacoeciae	Species	Trichogrammatidae	Hymenoptera	Intertional	Diafenthiuron	12A	100 ml/hl		0.85	10 DAT	RC	Laboratory Trial	SA	6	30	Asma C, Ons I, Sabrine B-A, Kaouthar L-G (2018) Life-stage-dependent side effects of selected insecticides on Trichogramma cacoeciae (Marchal) (hymenoptera: Trichogrammatidae) under laboratory conditions. Phytoparasitica 46: 105-113
Trichogramma cacoeciae	Species	Trichogrammatidae	Hymenoptera	Intertional	Indoxacarb	22A	50 cm3/hl		0.21	10 DAT	RC	Laboratory Trial	SA	6	30	Asma C, Ons I, Sabrine B-A, Kaouthar L-G (2018) Life-stage-dependent side effects of selected insecticides on Trichogramma cacoeciae (Marchal) (hymenoptera: Trichogrammatidae) under laboratory conditions. Phytoparasitica 46: 105-113
Trichogramma cacoeciae	Species	Trichogrammatidae	Hymenoptera	Intertional	Indoxacarb	22A	50 cm3/hl		0.41	10 DAT	RC	Laboratory Trial	SA	6	30	Asma C, Ons I, Sabrine B-A, Kaouthar L-G (2018) Life-stage-dependent side effects of selected insecticides on Trichogramma cacoeciae (Marchal) (hymenoptera: Trichogrammatidae) under laboratory conditions. Phytoparasitica 46: 105-113
Trichogramma cacoeciae	Species	Trichogrammatidae	Hymenoptera	Intertional	Indoxacarb	22A	50 cm3/hl		0.75	10 DAT	RC	Laboratory Trial	SA	6	30	Asma C, Ons I, Sabrine B-A, Kaouthar L-G (2018) Life-stage-dependent side effects of selected insecticides on Trichogramma cacoeciae (Marchal) (hymenoptera: Trichogrammatidae) under laboratory conditions. Phytoparasitica 46: 105-113
Trichogramma cacoeciae	Species	Trichogrammatidae	Hymenoptera	Intertional	Nuclear polyhedrosis virus (NPV)	31	0.2 L/ha		0.22	10 DAT	RC	Laboratory Trial	SA	6	30	Asma C, Ons I, Sabrine B-A, Kaouthar L-G (2018) Life-stage-dependent side effects of selected insecticides on Trichogramma cacoeciae (Marchal) (hymenoptera: Trichogrammatidae) under laboratory conditions. Phytoparasitica 46: 105-113
Trichogramma cacoeciae	Species	Trichogrammatidae	Hymenoptera	Intertional	Nuclear polyhedrosis virus (NPV)	31	0.2 L/ha		0.23	10 DAT	RC	Laboratory Trial	SA	6	30	Asma C, Ons I, Sabrine B-A, Kaouthar L-G (2018) Life-stage-dependent side effects of selected insecticides on Trichogramma cacoeciae (Marchal) (hymenoptera: Trichogrammatidae) under laboratory conditions. Phytoparasitica 46: 105-113
Trichogramma cacoeciae	Species	Trichogrammatidae	Hymenoptera	Intertional	Nuclear polyhedrosis virus (NPV)	31	0.2 L/ha		0.25	10 DAT	RC	Laboratory Trial	SA	6	30	Asma C, Ons I, Sabrine B-A, Kaouthar L-G (2018) Life-stage-dependent side effects of selected insecticides on Trichogramma cacoeciae (Marchal) (hymenoptera: Trichogrammatidae) under laboratory conditions. Phytoparasitica 46: 105-113
Microplitis croceipes	Species	Braconidae	Hymenoptera	Intertional	Bacillus thuringiensis (Bt)	11A		560	0.22	16 DAT	RC	Semi-field Trial	SA	4	15	Atwood DW, Kring TJ, Young III SY (1999) Microplitis croceipes (Hymenoptera: Braconidae) development in tobacco budworm (Lepidoptera: Noctuidae) larvae treated with Bacillus thuringiensis and thiodicarb. J. Entomol. Sci. 34(2): 249-259
Microplitis croceipes	Species	Braconidae	Hymenoptera	Intertional	Bacillus thuringiensis (Bt)	11A		1120	0.36	16 DAT	RC	Semi-field Trial	SA	4	15	Atwood DW, Kring TJ, Young III SY (1999) Microplitis croceipes (Hymenoptera: Braconidae) development in tobacco budworm (Lepidoptera: Noctuidae) larvae treated with Bacillus thuringiensis and thiodicarb. J. Entomol. Sci. 34(2): 249-259
Microplitis croceipes	Species	Braconidae	Hymenoptera	Intertional	Thiodicarb	1A		140	0.64	16 DAT	RC	Semi-field Trial	SA	4	15	Atwood DW, Kring TJ, Young III SY (1999) Microplitis croceipes (Hymenoptera: Braconidae) development in tobacco budworm (Lepidoptera: Noctuidae) larvae treated with Bacillus thuringiensis and thiodicarb. J. Entomol. Sci. 34(2): 249-259
Oomyzus sokolowskii	Species	Eulophidae	Hymenoptera	Intertional	Carbaryl	1A	1.125 mg ai/mL		1	24 HAT	RC	Laboratory Trial	DM	4	50-60	Bacci L, Picano MC, Marques da Silva E, Martins JC, Chediak M, Sena ME (2009) Insecticide physiological selectivity to natural enemies of Plutella xylostella (L.) (Lepidoptera: Plutellidae) in Brassicae. Ci√™nc. agrotec., Lavras 33: 2045-2051
Oomyzus sokolowskii	Species	Eulophidae	Hymenoptera	Intertional	Carbaryl	1A	0.563 mg ai/mL		1	24 HAT	RC	Laboratory Trial	DM	4	50-60	Bacci L, Picano MC, Marques da Silva E, Martins JC, Chediak M, Sena ME (2009) Insecticide physiological selectivity to natural enemies of Plutella xylostella (L.) (Lepidoptera: Plutellidae) in Brassicae. Ci√™nc. agrotec., Lavras 33: 2045-2051
Oomyzus sokolowskii	Species	Eulophidae	Hymenoptera	Intertional	Deltamethrin	3A	0.008 mg ai/mL		0.21	24 HAT	RC	Laboratory Trial	DM	4	50-60	Bacci L, Picano MC, Marques da Silva E, Martins JC, Chediak M, Sena ME (2009) Insecticide physiological selectivity to natural enemies of Plutella xylostella (L.) (Lepidoptera: Plutellidae) in Brassicae. Ci√™nc. agrotec., Lavras 33: 2045-2051
Oomyzus sokolowskii	Species	Eulophidae	Hymenoptera	Intertional	Deltamethrin	3A	0.005 mg ai/mL		0.03	24 HAT	RC	Laboratory Trial	DM	4	50-60	Bacci L, Picano MC, Marques da Silva E, Martins JC, Chediak M, Sena ME (2009) Insecticide physiological selectivity to natural enemies of Plutella xylostella (L.) (Lepidoptera: Plutellidae) in Brassicae. Ci√™nc. agrotec., Lavras 33: 2045-2051
Oomyzus sokolowskii	Species	Eulophidae	Hymenoptera	Intertional	Dimethoate	1B	0.48 mg ai/mL		1	24 HAT	RC	Laboratory Trial	DM	4	50-60	Bacci L, Picano MC, Marques da Silva E, Martins JC, Chediak M, Sena ME (2009) Insecticide physiological selectivity to natural enemies of Plutella xylostella (L.) (Lepidoptera: Plutellidae) in Brassicae. Ci√™nc. agrotec., Lavras 33: 2045-2051
Oomyzus sokolowskii	Species	Eulophidae	Hymenoptera	Intertional	Dimethoate	1B	0.24 mg ai/mL		1	24 HAT	RC	Laboratory Trial	DM	4	50-60	Bacci L, Picano MC, Marques da Silva E, Martins JC, Chediak M, Sena ME (2009) Insecticide physiological selectivity to natural enemies of Plutella xylostella (L.) (Lepidoptera: Plutellidae) in Brassicae. Ci√™nc. agrotec., Lavras 33: 2045-2051
Oomyzus sokolowskii	Species	Eulophidae	Hymenoptera	Intertional	Permethrin	3A	0.0012 mg ai/mL		0.83	24 HAT	RC	Laboratory Trial	DM	4	50-60	Bacci L, Picano MC, Marques da Silva E, Martins JC, Chediak M, Sena ME (2009) Insecticide physiological selectivity to natural enemies of Plutella xylostella (L.) (Lepidoptera: Plutellidae) in Brassicae. Ci√™nc. agrotec., Lavras 33: 2045-2051
Oomyzus sokolowskii	Species	Eulophidae	Hymenoptera	Intertional	Permethrin	3A	0.0006 mg ai/mL		0.62	24 HAT	RC	Laboratory Trial	DM	4	50-60	Bacci L, Picano MC, Marques da Silva E, Martins JC, Chediak M, Sena ME (2009) Insecticide physiological selectivity to natural enemies of Plutella xylostella (L.) (Lepidoptera: Plutellidae) in Brassicae. Ci√™nc. agrotec., Lavras 33: 2045-2051
Diaeretiella rapae	Species	Braconidae	Hymenoptera	Intertional	Deltamethrin	3A	0.0249 mg ai/mL		0.9	24 HAT	RC	Laboratory Trial	C/TS	4	10-13	Bacci L, Rosado JF, Picanco MC, Pereira EJG, Silva GA, Martins JC (2012) Concentration-mortality responses of Myzus persicae and natural enemies to selected insecticides. Journal of Environmental Science and Health, Part A 47(12): 1930-1937
Diaeretiella rapae	Species	Braconidae	Hymenoptera	Intertional	Dimethoate	1B	0.0517 mg ai/mL		0.9	24 HAT	RC	Laboratory Trial	C/TS	4	10-13	Bacci L, Rosado JF, Picanco MC, Pereira EJG, Silva GA, Martins JC (2012) Concentration-mortality responses of Myzus persicae and natural enemies to selected insecticides. Journal of Environmental Science and Health, Part A 47(12): 1930-1937
Diaeretiella rapae	Species	Braconidae	Hymenoptera	Intertional	Pirimicarb	1A	2.1716 mg ai/mL		0.9	24 HAT	RC	Laboratory Trial	C/TS	4	10-13	Bacci L, Rosado JF, Picanco MC, Pereira EJG, Silva GA, Martins JC (2012) Concentration-mortality responses of Myzus persicae and natural enemies to selected insecticides. Journal of Environmental Science and Health, Part A 47(12): 1930-1937
Typhlodromus pyri	Species	Phytoseiidae	Mesostigmata	Intertional	Lambda-cyhalothrin	3A	0.002 ¬µg/cm2	0.2	0.41	7 DAT	RC	Laboratory Trial	SA	5	20	Baier B, Moll E.2002. Extended laboratory investigations for evaluating the effect of Karate¬Æ on females of the predatory mite speciesTyphlodromus pyri¬†Scheuten (Acari: Phytoseiidae). IOBC/wprs bulletin, 25(11): 27-36.
Typhlodromus pyri	Species	Phytoseiidae	Mesostigmata	Intertional	Lambda-cyhalothrin	3A	0.002 ¬µg/cm2	0.2	0.52	7 DAT	RC	Laboratory Trial	SA	5	20	Baier B, Moll E.2002. Extended laboratory investigations for evaluating the effect of Karate¬Æ on females of the predatory mite speciesTyphlodromus pyri¬†Scheuten (Acari: Phytoseiidae). IOBC/wprs bulletin, 25(11): 27-36.
Typhlodromus pyri	Species	Phytoseiidae	Mesostigmata	Intertional	Lambda-cyhalothrin	3A	0.02 ¬µg/cm2	2	0.98	7 DAT	RC	Laboratory Trial	SA	5	20	Baier B, Moll E.2002. Extended laboratory investigations for evaluating the effect of Karate¬Æ on females of the predatory mite speciesTyphlodromus pyri¬†Scheuten (Acari: Phytoseiidae). IOBC/wprs bulletin, 25(11): 27-36.
Typhlodromus pyri	Species	Phytoseiidae	Mesostigmata	Intertional	Lambda-cyhalothrin	3A	0.2 ¬µg/cm2	20	1	7 DAT	RC	Laboratory Trial	SA	5	20	Baier B, Moll E.2002. Extended laboratory investigations for evaluating the effect of Karate¬Æ on females of the predatory mite speciesTyphlodromus pyri¬†Scheuten (Acari: Phytoseiidae). IOBC/wprs bulletin, 25(11): 27-36.
Typhlodromus pyri	Species	Phytoseiidae	Mesostigmata	Intertional	Lambda-cyhalothrin	3A	2 ¬µg/cm2	200	1	7 DAT	RC	Laboratory Trial	SA	5	20	Baier B, Moll E.2002. Extended laboratory investigations for evaluating the effect of Karate¬Æ on females of the predatory mite speciesTyphlodromus pyri¬†Scheuten (Acari: Phytoseiidae). IOBC/wprs bulletin, 25(11): 27-36.
Typhlodromus pyri	Species	Phytoseiidae	Mesostigmata	Intertional	Lambda-cyhalothrin	3A	0.00010 ¬µg/cm2	0.001	0.07	7 DAT	RC	Laboratory Trial	SA	5	20	Baier B, Moll E.2002. Extended laboratory investigations for evaluating the effect of Karate¬Æ on females of the predatory mite speciesTyphlodromus pyri¬†Scheuten (Acari: Phytoseiidae). IOBC/wprs bulletin, 25(11): 27-36.
Typhlodromus pyri	Species	Phytoseiidae	Mesostigmata	Intertional	Lambda-cyhalothrin	3A	0.00012 ¬µg/cm2	0.0012	0.09	7 DAT	RC	Laboratory Trial	SA	5	20	Baier B, Moll E.2002. Extended laboratory investigations for evaluating the effect of Karate¬Æ on females of the predatory mite speciesTyphlodromus pyri¬†Scheuten (Acari: Phytoseiidae). IOBC/wprs bulletin, 25(11): 27-36.
Typhlodromus pyri	Species	Phytoseiidae	Mesostigmata	Intertional	Lambda-cyhalothrin	3A	0.00014 ¬µg/cm2	0.0014	0.13	7 DAT	RC	Laboratory Trial	SA	5	20	Baier B, Moll E.2002. Extended laboratory investigations for evaluating the effect of Karate¬Æ on females of the predatory mite speciesTyphlodromus pyri¬†Scheuten (Acari: Phytoseiidae). IOBC/wprs bulletin, 25(11): 27-36.
Typhlodromus pyri	Species	Phytoseiidae	Mesostigmata	Intertional	Lambda-cyhalothrin	3A	0.00016 ¬µg/cm2	0.0016	0.15	7 DAT	RC	Laboratory Trial	SA	5	20	Baier B, Moll E.2002. Extended laboratory investigations for evaluating the effect of Karate¬Æ on females of the predatory mite speciesTyphlodromus pyri¬†Scheuten (Acari: Phytoseiidae). IOBC/wprs bulletin, 25(11): 27-36.
Typhlodromus pyri	Species	Phytoseiidae	Mesostigmata	Intertional	Lambda-cyhalothrin	3A	0.00018 ¬µg/cm2	0.0018	0.28	7 DAT	RC	Laboratory Trial	SA	5	20	Baier B, Moll E.2002. Extended laboratory investigations for evaluating the effect of Karate¬Æ on females of the predatory mite speciesTyphlodromus pyri¬†Scheuten (Acari: Phytoseiidae). IOBC/wprs bulletin, 25(11): 27-36.
Typhlodromus pyri	Species	Phytoseiidae	Mesostigmata	Intertional	Lambda-cyhalothrin	3A	0.0002 ¬µg/cm2	0.02	0.29	7 DAT	RC	Laboratory Trial	SA	5	20	Baier B, Moll E.2002. Extended laboratory investigations for evaluating the effect of Karate¬Æ on females of the predatory mite speciesTyphlodromus pyri¬†Scheuten (Acari: Phytoseiidae). IOBC/wprs bulletin, 25(11): 27-36.
Typhlodromus pyri	Species	Phytoseiidae	Mesostigmata	Intertional	Lambda-cyhalothrin	3A	0.0004 ¬µg/cm2	0.04	0.55	7 DAT	RC	Laboratory Trial	SA	5	20	Baier B, Moll E.2002. Extended laboratory investigations for evaluating the effect of Karate¬Æ on females of the predatory mite speciesTyphlodromus pyri¬†Scheuten (Acari: Phytoseiidae). IOBC/wprs bulletin, 25(11): 27-36.
Typhlodromus pyri	Species	Phytoseiidae	Mesostigmata	Intertional	Lambda-cyhalothrin	3A	0.0006 ¬µg/cm2	0.06	0.71	7 DAT	RC	Laboratory Trial	SA	5	20	Baier B, Moll E.2002. Extended laboratory investigations for evaluating the effect of Karate¬Æ on females of the predatory mite speciesTyphlodromus pyri¬†Scheuten (Acari: Phytoseiidae). IOBC/wprs bulletin, 25(11): 27-36.
Typhlodromus pyri	Species	Phytoseiidae	Mesostigmata	Intertional	Lambda-cyhalothrin	3A	0.0008 ¬µg/cm2	0.08	0.87	7 DAT	RC	Laboratory Trial	SA	5	20	Baier B, Moll E.2002. Extended laboratory investigations for evaluating the effect of Karate¬Æ on females of the predatory mite speciesTyphlodromus pyri¬†Scheuten (Acari: Phytoseiidae). IOBC/wprs bulletin, 25(11): 27-36.
Typhlodromus pyri	Species	Phytoseiidae	Mesostigmata	Intertional	Lambda-cyhalothrin	3A	0.001 ¬µg/cm2	0.1	0.9	7 DAT	RC	Laboratory Trial	SA	5	20	Baier B, Moll E.2002. Extended laboratory investigations for evaluating the effect of Karate¬Æ on females of the predatory mite speciesTyphlodromus pyri¬†Scheuten (Acari: Phytoseiidae). IOBC/wprs bulletin, 25(11): 27-36.
Typhlodromus pyri	Species	Phytoseiidae	Mesostigmata	Intertional	Lambda-cyhalothrin	3A	0.0016 ¬µg/cm2	0.16	0.93	7 DAT	RC	Laboratory Trial	SA	5	20	Baier B, Moll E.2002. Extended laboratory investigations for evaluating the effect of Karate¬Æ on females of the predatory mite speciesTyphlodromus pyri¬†Scheuten (Acari: Phytoseiidae). IOBC/wprs bulletin, 25(11): 27-36.
Typhlodromus pyri	Species	Phytoseiidae	Mesostigmata	Intertional	Lambda-cyhalothrin	3A	0.002 ¬µg/cm2	0.2	0.94	7 DAT	RC	Laboratory Trial	SA	5	20	Baier B, Moll E.2002. Extended laboratory investigations for evaluating the effect of Karate¬Æ on females of the predatory mite speciesTyphlodromus pyri¬†Scheuten (Acari: Phytoseiidae). IOBC/wprs bulletin, 25(11): 27-36.
Typhlodromus pyri	Species	Phytoseiidae	Mesostigmata	Intertional	Lambda-cyhalothrin	3A	0.004 ¬µg/cm2	0.4	0.96	7 DAT	RC	Laboratory Trial	SA	5	20	Baier B, Moll E.2002. Extended laboratory investigations for evaluating the effect of Karate¬Æ on females of the predatory mite speciesTyphlodromus pyri¬†Scheuten (Acari: Phytoseiidae). IOBC/wprs bulletin, 25(11): 27-36.
Typhlodromus pyri	Species	Phytoseiidae	Mesostigmata	Intertional	Lambda-cyhalothrin	3A	0.003 ¬µg/cm2	0.3	0.97	7 DAT	RC	Laboratory Trial	SA	5	20	Baier B, Moll E.2002. Extended laboratory investigations for evaluating the effect of Karate¬Æ on females of the predatory mite speciesTyphlodromus pyri¬†Scheuten (Acari: Phytoseiidae). IOBC/wprs bulletin, 25(11): 27-36.
Typhlodromus pyri	Species	Phytoseiidae	Mesostigmata	Intertional	Lambda-cyhalothrin	3A	0.006¬µg/cm2	0.6	1	7 DAT	RC	Laboratory Trial	SA	5	20	Baier B, Moll E.2002. Extended laboratory investigations for evaluating the effect of Karate¬Æ on females of the predatory mite speciesTyphlodromus pyri¬†Scheuten (Acari: Phytoseiidae). IOBC/wprs bulletin, 25(11): 27-36.
Typhlodromus pyri	Species	Phytoseiidae	Mesostigmata	Intertional	Lambda-cyhalothrin	3A	0.008 ¬µg/cm2	0.8	1	7 DAT	RC	Laboratory Trial	SA	5	20	Baier B, Moll E.2002. Extended laboratory investigations for evaluating the effect of Karate¬Æ on females of the predatory mite speciesTyphlodromus pyri¬†Scheuten (Acari: Phytoseiidae). IOBC/wprs bulletin, 25(11): 27-36.
Typhlodromus pyri	Species	Phytoseiidae	Mesostigmata	Intertional	Lambda-cyhalothrin	3A	0.01 ¬µg/cm2	1	1	7 DAT	RC	Laboratory Trial	SA	5	20	Baier B, Moll E.2002. Extended laboratory investigations for evaluating the effect of Karate¬Æ on females of the predatory mite speciesTyphlodromus pyri¬†Scheuten (Acari: Phytoseiidae). IOBC/wprs bulletin, 25(11): 27-36.
Typhlodromus pyri	Species	Phytoseiidae	Mesostigmata	Intertional	Lambda-cyhalothrin	3A	0.02 ¬µg/cm2	2	1	7 DAT	RC	Laboratory Trial	SA	5	20	Baier B, Moll E.2002. Extended laboratory investigations for evaluating the effect of Karate¬Æ on females of the predatory mite speciesTyphlodromus pyri¬†Scheuten (Acari: Phytoseiidae). IOBC/wprs bulletin, 25(11): 27-36.
Typhlodromus pyri	Species	Phytoseiidae	Mesostigmata	Intertional	Lambda-cyhalothrin	3A	0.1 ¬µg/cm2	10	1	7 DAT	RC	Laboratory Trial	SA	5	20	Baier B, Moll E.2002. Extended laboratory investigations for evaluating the effect of Karate¬Æ on females of the predatory mite speciesTyphlodromus pyri¬†Scheuten (Acari: Phytoseiidae). IOBC/wprs bulletin, 25(11): 27-36.
Typhlodromus pyri	Species	Phytoseiidae	Mesostigmata	Intertional	Lambda-cyhalothrin	3A	0.2 ¬µg/cm2	20	1	7 DAT	RC	Laboratory Trial	SA	5	20	Baier B, Moll E.2002. Extended laboratory investigations for evaluating the effect of Karate¬Æ on females of the predatory mite speciesTyphlodromus pyri¬†Scheuten (Acari: Phytoseiidae). IOBC/wprs bulletin, 25(11): 27-36.
Typhlodromus pyri	Species	Phytoseiidae	Mesostigmata	Intertional	Lambda-cyhalothrin	3A	1 ¬µg/cm2	100	1	7 DAT	RC	Laboratory Trial	SA	5	20	Baier B, Moll E.2002. Extended laboratory investigations for evaluating the effect of Karate¬Æ on females of the predatory mite speciesTyphlodromus pyri¬†Scheuten (Acari: Phytoseiidae). IOBC/wprs bulletin, 25(11): 27-36.
Typhlodromus pyri	Species	Phytoseiidae	Mesostigmata	Intertional	Lambda-cyhalothrin	3A	2 ¬µg/cm2	200	1	7 DAT	RC	Laboratory Trial	SA	5	20	Baier B, Moll E.2002. Extended laboratory investigations for evaluating the effect of Karate¬Æ on females of the predatory mite speciesTyphlodromus pyri¬†Scheuten (Acari: Phytoseiidae). IOBC/wprs bulletin, 25(11): 27-36.
Hypoaspis aculeifer	Species	Laelapidae	Mesostigmata	Intertional	Dimethoate	1B	0.375 g ai/ha	370	0.19	2 DAT	RC	Laboratory Trial	C/TS			Bakker F, van Stratum P (2003) Testing Hypoaspis aculeifer (Acari: Laelapidae) on standard soils: notes on testing methodology and species sensitivity. Pesticides and Beneficial Organisms IOBC/wprs Bulletin 26(5): 99-105
Hypoaspis aculeifer	Species	Laelapidae	Mesostigmata	Intertional	Dimethoate	1B	0.75 g ai/ha	0.75	0.73	2 DAT	RC	Laboratory Trial	C/TS			Bakker F, van Stratum P (2003) Testing Hypoaspis aculeifer (Acari: Laelapidae) on standard soils: notes on testing methodology and species sensitivity. Pesticides and Beneficial Organisms IOBC/wprs Bulletin 26(5): 99-105
Hypoaspis aculeifer	Species	Laelapidae	Mesostigmata	Intertional	Dimethoate	1B	1.5 g ai/ha	1.5	0.96	2 DAT	RC	Laboratory Trial	C/TS			Bakker F, van Stratum P (2003) Testing Hypoaspis aculeifer (Acari: Laelapidae) on standard soils: notes on testing methodology and species sensitivity. Pesticides and Beneficial Organisms IOBC/wprs Bulletin 26(5): 99-105
Hypoaspis aculeifer	Species	Laelapidae	Mesostigmata	Intertional	Dimethoate	1B	3 g ai/ha	3	1	2 DAT	RC	Laboratory Trial	C/TS			Bakker F, van Stratum P (2003) Testing Hypoaspis aculeifer (Acari: Laelapidae) on standard soils: notes on testing methodology and species sensitivity. Pesticides and Beneficial Organisms IOBC/wprs Bulletin 26(5): 99-105
Hypoaspis aculeifer	Species	Laelapidae	Mesostigmata	Intertional	Dimethoate	1B	6 g ai/ha	6	1	2 DAT	RC	Laboratory Trial	C/TS			Bakker F, van Stratum P (2003) Testing Hypoaspis aculeifer (Acari: Laelapidae) on standard soils: notes on testing methodology and species sensitivity. Pesticides and Beneficial Organisms IOBC/wprs Bulletin 26(5): 99-105
Hypoaspis aculeifer	Species	Laelapidae	Mesostigmata	Intertional	Dimethoate	1B	12 g ai/ha	12	1	2 DAT	RC	Laboratory Trial	C/TS			Bakker F, van Stratum P (2003) Testing Hypoaspis aculeifer (Acari: Laelapidae) on standard soils: notes on testing methodology and species sensitivity. Pesticides and Beneficial Organisms IOBC/wprs Bulletin 26(5): 99-105
Hypoaspis aculeifer	Species	Laelapidae	Mesostigmata	Intertional	Dimethoate	1B	0.63 g ai/ha	0.63	0.5	3 DAT	RC	Laboratory Trial	C/TS	5	20	Bakker F, van Stratum P (2003) Testing Hypoaspis aculeifer (Acari: Laelapidae) on standard soils: notes on testing methodology and species sensitivity. Pesticides and Beneficial Organisms IOBC/wprs Bulletin 26(5): 99-105
Hypoaspis aculeifer	Species	Laelapidae	Mesostigmata	Intertional	Dimethoate	1B	0.28 g ai/ha	0.28	0.5	7 DAT	RC	Laboratory Trial	C/TS	5	20	Bakker F, van Stratum P (2003) Testing Hypoaspis aculeifer (Acari: Laelapidae) on standard soils: notes on testing methodology and species sensitivity. Pesticides and Beneficial Organisms IOBC/wprs Bulletin 26(5): 99-105
Hypoaspis aculeifer	Species	Laelapidae	Mesostigmata	Intertional	Dimethoate	1B	3.6 mg ai/kg soil		0.89	14 DAT	RC	Laboratory Trial	C/TS			Bakker F, van Stratum P (2003) Testing Hypoaspis aculeifer (Acari: Laelapidae) on standard soils: notes on testing methodology and species sensitivity. Pesticides and Beneficial Organisms IOBC/wprs Bulletin 26(5): 99-105
Hypoaspis aculeifer	Species	Laelapidae	Mesostigmata	Intertional	Dimethoate	1B	4.5 mg ai/kg soil		0.96	14 DAT	RC	Laboratory Trial	C/TS			Bakker F, van Stratum P (2003) Testing Hypoaspis aculeifer (Acari: Laelapidae) on standard soils: notes on testing methodology and species sensitivity. Pesticides and Beneficial Organisms IOBC/wprs Bulletin 26(5): 99-105
Hypoaspis aculeifer	Species	Laelapidae	Mesostigmata	Intertional	Dimethoate	1B	11.2 mg ai/kg soil		1	14 DAT	RC	Laboratory Trial	C/TS			Bakker F, van Stratum P (2003) Testing Hypoaspis aculeifer (Acari: Laelapidae) on standard soils: notes on testing methodology and species sensitivity. Pesticides and Beneficial Organisms IOBC/wprs Bulletin 26(5): 99-105
Hypoaspis aculeifer	Species	Laelapidae	Mesostigmata	Intertional	Dimethoate	1B	67 mg ai/kg soil		0.92	14 DAT	RC	Laboratory Trial	C/TS			Bakker F, van Stratum P (2003) Testing Hypoaspis aculeifer (Acari: Laelapidae) on standard soils: notes on testing methodology and species sensitivity. Pesticides and Beneficial Organisms IOBC/wprs Bulletin 26(5): 99-105
Hypoaspis aculeifer	Species	Laelapidae	Mesostigmata	Intertional	Dimethoate	1B	133 mg ai/kg soil		1	14 DAT	RC	Laboratory Trial	C/TS			Bakker F, van Stratum P (2003) Testing Hypoaspis aculeifer (Acari: Laelapidae) on standard soils: notes on testing methodology and species sensitivity. Pesticides and Beneficial Organisms IOBC/wprs Bulletin 26(5): 99-105
Hypoaspis aculeifer	Species	Laelapidae	Mesostigmata	Intertional	Dimethoate	1B	96 mg ai/kg soil		1	14 DAT	RC	Laboratory Trial	C/TS			Bakker F, van Stratum P (2003) Testing Hypoaspis aculeifer (Acari: Laelapidae) on standard soils: notes on testing methodology and species sensitivity. Pesticides and Beneficial Organisms IOBC/wprs Bulletin 26(5): 99-105
Typhlodromus pyri	Species	Phytoseiidae	Mesostigmata	Intertional	Dimethoate	1B	0.375 g ai/ha	370	0.07	2 DAT	RC	Laboratory Trial	C/TS			Bakker F, van Stratum P (2003) Testing Hypoaspis aculeifer (Acari: Laelapidae) on standard soils: notes on testing methodology and species sensitivity. Pesticides and Beneficial Organisms IOBC/wprs Bulletin 26(5): 99-105
Typhlodromus pyri	Species	Phytoseiidae	Mesostigmata	Intertional	Dimethoate	1B	0.75 g ai/ha	0.75	0.23	2 DAT	RC	Laboratory Trial	C/TS			Bakker F, van Stratum P (2003) Testing Hypoaspis aculeifer (Acari: Laelapidae) on standard soils: notes on testing methodology and species sensitivity. Pesticides and Beneficial Organisms IOBC/wprs Bulletin 26(5): 99-105
Typhlodromus pyri	Species	Phytoseiidae	Mesostigmata	Intertional	Dimethoate	1B	1.5 g ai/ha	1.5	0.7	2 DAT	RC	Laboratory Trial	C/TS			Bakker F, van Stratum P (2003) Testing Hypoaspis aculeifer (Acari: Laelapidae) on standard soils: notes on testing methodology and species sensitivity. Pesticides and Beneficial Organisms IOBC/wprs Bulletin 26(5): 99-105
Typhlodromus pyri	Species	Phytoseiidae	Mesostigmata	Intertional	Dimethoate	1B	3 g ai/ha	3	1	2 DAT	RC	Laboratory Trial	C/TS			Bakker F, van Stratum P (2003) Testing Hypoaspis aculeifer (Acari: Laelapidae) on standard soils: notes on testing methodology and species sensitivity. Pesticides and Beneficial Organisms IOBC/wprs Bulletin 26(5): 99-105
Orius insidiosus	Species	Anthocoridae	Hemiptera	Intertional	Sulfoxaflor	4C	0.059 g ai/L	2.95	0.33		DC	Laboratory Trial	C/TS	12	Unspecified	Barbosa PRR, Michaud JP, Bain CL, Torres JB (2017) Toxicity of three aphidicides to the generalist predators Chrysoperla carnea (Neuroptera: Chrysopidae) and Orius insidiosus (Hemiptera: Anthocoridae). Ecotoxicology 26: 589-599
Chrysoperla carnea	Species	Chrysopidae	Neuroptera	Intertional	Sulfoxaflor	4C	5.9 g ai/L	295	0.13		IC	Laboratory Trial	I	30	1	Barbosa PRR, Michaud JP, Bain CL, Torres JB (2017) Toxicity of three aphidicides to the generalist predators Chrysoperla carnea (Neuroptera: Chrysopidae) and Orius insidiosus (Hemiptera: Anthocoridae). Ecotoxicology 26: 589-600
Chrysoperla carnea	Species	Chrysopidae	Neuroptera	Intertional	Sulfoxaflor	4C	5.9 g ai/L	295	0.15		IC	Laboratory Trial	I	30	1	Barbosa PRR, Michaud JP, Bain CL, Torres JB (2017) Toxicity of three aphidicides to the generalist predators Chrysoperla carnea (Neuroptera: Chrysopidae) and Orius insidiosus (Hemiptera: Anthocoridae). Ecotoxicology 26: 589-600
Chrysoperla carnea	Species	Chrysopidae	Neuroptera	Intertional	Sulfoxaflor	4C	0.059 g ai/L	2.95	0.87	1 DAT	IC	Laboratory Trial	I	8	4	Barbosa PRR, Michaud JP, Bain CL, Torres JB (2017) Toxicity of three aphidicides to the generalist predators Chrysoperla carnea (Neuroptera: Chrysopidae) and Orius insidiosus (Hemiptera: Anthocoridae). Ecotoxicology 26: 589-600
Chrysoperla carnea	Species	Chrysopidae	Neuroptera	Intertional	Sulfoxaflor	4C	0.59 g ai/L	29.5	1	1 DAT	IC	Laboratory Trial	I	8	4	Barbosa PRR, Michaud JP, Bain CL, Torres JB (2017) Toxicity of three aphidicides to the generalist predators Chrysoperla carnea (Neuroptera: Chrysopidae) and Orius insidiosus (Hemiptera: Anthocoridae). Ecotoxicology 26: 589-600
Chrysoperla carnea	Species	Chrysopidae	Neuroptera	Intertional	Sulfoxaflor	4C	0.059 g ai/L	2.95	0.22	1 DAT	RC	Laboratory Trial	C/TS	8	4	Barbosa PRR, Michaud JP, Bain CL, Torres JB (2017) Toxicity of three aphidicides to the generalist predators Chrysoperla carnea (Neuroptera: Chrysopidae) and Orius insidiosus (Hemiptera: Anthocoridae). Ecotoxicology 26: 589-600
Chrysoperla carnea	Species	Chrysopidae	Neuroptera	Intertional	Sulfoxaflor	4C	0.59 g ai/L	29.5	1	1 DAT	RC	Laboratory Trial	C/TS	8	4	Barbosa PRR, Michaud JP, Bain CL, Torres JB (2017) Toxicity of three aphidicides to the generalist predators Chrysoperla carnea (Neuroptera: Chrysopidae) and Orius insidiosus (Hemiptera: Anthocoridae). Ecotoxicology 26: 589-600
Chrysoperla carnea	Species	Chrysopidae	Neuroptera	Intertional	Sulfoxaflor	4C	5.9 g ai/L	295	0.08		RC	Laboratory Trial	C/TS	50	1	Barbosa PRR, Michaud JP, Bain CL, Torres JB (2017) Toxicity of three aphidicides to the generalist predators Chrysoperla carnea (Neuroptera: Chrysopidae) and Orius insidiosus (Hemiptera: Anthocoridae). Ecotoxicology 26: 589-600
Chrysoperla carnea	Species	Chrysopidae	Neuroptera	Intertional	Sulfoxaflor	4C	5.9 g ai/L	295	0.28		RC	Laboratory Trial	C/TS	50	1	Barbosa PRR, Michaud JP, Bain CL, Torres JB (2017) Toxicity of three aphidicides to the generalist predators Chrysoperla carnea (Neuroptera: Chrysopidae) and Orius insidiosus (Hemiptera: Anthocoridae). Ecotoxicology 26: 589-600
Orius insidiosus	Species	Anthocoridae	Hemiptera	Intertional	Sulfoxaflor	4C	0.059 g ai/L	2.95	0.28		RC	Laboratory Trial	C/TS	10	5 to 7	Barbosa PRR, Michaud JP, Bain CL, Torres JB (2017) Toxicity of three aphidicides to the generalist predators Chrysoperla carnea (Neuroptera: Chrysopidae) and Orius insidiosus (Hemiptera: Anthocoridae). Ecotoxicology 26: 589-600
Orius insidiosus	Species	Anthocoridae	Hemiptera	Intertional	Sulfoxaflor	4C	0.059 g ai/L	2.95	0.24		RC	Laboratory Trial	C/TS	10	5 to 7	Barbosa PRR, Michaud JP, Bain CL, Torres JB (2017) Toxicity of three aphidicides to the generalist predators Chrysoperla carnea (Neuroptera: Chrysopidae) and Orius insidiosus (Hemiptera: Anthocoridae). Ecotoxicology 26: 589-601
Orius insidiosus	Species	Anthocoridae	Hemiptera	Intertional	Sulfoxaflor	4C	0.059 g ai/L	2.95	0.93	24 HAT	RC	Laboratory Trial	SA	18	5	Barbosa PRR, Michaud JP, Bain CL, Torres JB (2017) Toxicity of three aphidicides to the generalist predators Chrysoperla carnea (Neuroptera: Chrysopidae) and Orius insidiosus (Hemiptera: Anthocoridae). Ecotoxicology 26: 589-601
Hippodamia convergens	Species	Coccinellidae	Coleoptera	Intertional	Chlorantraniliprole	28	706.2 mg ai/L		0.5	3 DAT	DC	Laboratory Trial	SA	7	5	Barbosa PRR, Torres JB, Michaud JP, Rodrigues ARS (2017) High concentrations of chlorantraniliprole reduce its compataibility with a key predator, Hippodamia convergens (Coleoptera: Coccinellidae). Journal of Economic Entomology 110(5): 2039-2045
Hippodamia convergens	Species	Coccinellidae	Coleoptera	Intertional	Chlorantraniliprole	28	1710 mg ai/L		0.9	3 DAT	DC	Laboratory Trial	SA	7	5	Barbosa PRR, Torres JB, Michaud JP, Rodrigues ARS (2017) High concentrations of chlorantraniliprole reduce its compataibility with a key predator, Hippodamia convergens (Coleoptera: Coccinellidae). Journal of Economic Entomology 110(5): 2039-2045
Hippodamia convergens	Species	Coccinellidae	Coleoptera	Intertional	Chlorantraniliprole	28	198.7 mg ai/L		0.5	3 DAT	IC	Laboratory Trial	I	7	5	Barbosa PRR, Torres JB, Michaud JP, Rodrigues ARS (2017) High concentrations of chlorantraniliprole reduce its compataibility with a key predator, Hippodamia convergens (Coleoptera: Coccinellidae). Journal of Economic Entomology 110(5): 2039-2045
Hippodamia convergens	Species	Coccinellidae	Coleoptera	Intertional	Chlorantraniliprole	28	1010 mg ai/L		0.9	3 DAT	IC	Laboratory Trial	I	7	5	Barbosa PRR, Torres JB, Michaud JP, Rodrigues ARS (2017) High concentrations of chlorantraniliprole reduce its compataibility with a key predator, Hippodamia convergens (Coleoptera: Coccinellidae). Journal of Economic Entomology 110(5): 2039-2045
Hippodamia convergens	Species	Coccinellidae	Coleoptera	Intertional	Chlorantraniliprole	28	153.0 mg ai/L		0.5	3 DAT	RC	Laboratory Trial	SA	7	5	Barbosa PRR, Torres JB, Michaud JP, Rodrigues ARS (2017) High concentrations of chlorantraniliprole reduce its compataibility with a key predator, Hippodamia convergens (Coleoptera: Coccinellidae). Journal of Economic Entomology 110(5): 2039-2045
Hippodamia convergens	Species	Coccinellidae	Coleoptera	Intertional	Chlorantraniliprole	28	852.1 mg ai/L		0.9	3 DAT	RC	Laboratory Trial	SA	7	5	Barbosa PRR, Torres JB, Michaud JP, Rodrigues ARS (2017) High concentrations of chlorantraniliprole reduce its compataibility with a key predator, Hippodamia convergens (Coleoptera: Coccinellidae). Journal of Economic Entomology 110(5): 2039-2045
Hippodamia convergens	Species	Coccinellidae	Coleoptera	Intertional	Chlorantraniliprole	28	25 mL/ha	400	0.09	48 HAT	RC	Laboratory Trial	SA	Unspecified	Unspecified	Barros EM, da Silva-Torres CSA, Torres JB, Rolim GG (2018) Short-term toxicity of insecticide residues to key predators and parasitoids for pest management in cotton. Phytoparasitica 46: 391-404
Hippodamia convergens	Species	Coccinellidae	Coleoptera	Intertional	Chlorantraniliprole	28	150 mL/ha	30	0.2	48 HAT	RC	Laboratory Trial	SA	Unspecified	Unspecified	Barros EM, da Silva-Torres CSA, Torres JB, Rolim GG (2018) Short-term toxicity of insecticide residues to key predators and parasitoids for pest management in cotton. Phytoparasitica 46: 391-404
Hippodamia convergens	Species	Coccinellidae	Coleoptera	Intertional	Lambda-cyhalothrin	3A	100 mL/ha		0.95	48 HAT	RC	Laboratory Trial	SA	Unspecified	Unspecified	Barros EM, da Silva-Torres CSA, Torres JB, Rolim GG (2018) Short-term toxicity of insecticide residues to key predators and parasitoids for pest management in cotton. Phytoparasitica 46: 391-404
Hippodamia convergens	Species	Coccinellidae	Coleoptera	Intertional	Lambda-cyhalothrin	3A	300 mL/ha		1	48 HAT	RC	Laboratory Trial	SA	Unspecified	Unspecified	Barros EM, da Silva-Torres CSA, Torres JB, Rolim GG (2018) Short-term toxicity of insecticide residues to key predators and parasitoids for pest management in cotton. Phytoparasitica 46: 391-404
Hippodamia convergens	Species	Coccinellidae	Coleoptera	Intertional	Methidathion	1B	800 mL/ha	800	1	48 HAT	RC	Laboratory Trial	SA	Unspecified	Unspecified	Barros EM, da Silva-Torres CSA, Torres JB, Rolim GG (2018) Short-term toxicity of insecticide residues to key predators and parasitoids for pest management in cotton. Phytoparasitica 46: 391-404
Hippodamia convergens	Species	Coccinellidae	Coleoptera	Intertional	Methidathion	1B	1000 mlL/ha	1000	1	48 HAT	RC	Laboratory Trial	SA	Unspecified	Unspecified	Barros EM, da Silva-Torres CSA, Torres JB, Rolim GG (2018) Short-term toxicity of insecticide residues to key predators and parasitoids for pest management in cotton. Phytoparasitica 46: 391-404
Hippodamia convergens	Species	Coccinellidae	Coleoptera	Intertional	Thiamethoxam	4A	100 g/ha	25	0.83	48 HAT	RC	Laboratory Trial	SA	Unspecified	Unspecified	Barros EM, da Silva-Torres CSA, Torres JB, Rolim GG (2018) Short-term toxicity of insecticide residues to key predators and parasitoids for pest management in cotton. Phytoparasitica 46: 391-404
Hippodamia convergens	Species	Coccinellidae	Coleoptera	Intertional	Thiamethoxam	4A	200 g/ha	50	0.98	48 HAT	RC	Laboratory Trial	SA	Unspecified	Unspecified	Barros EM, da Silva-Torres CSA, Torres JB, Rolim GG (2018) Short-term toxicity of insecticide residues to key predators and parasitoids for pest management in cotton. Phytoparasitica 46: 391-404
Aphelinus gossypii	Species	Aphelinidae	Hymenoptera	Intertional	Chlorantraniliprole	28	25 mL/ha	30	0.08	48 HAT	RC	Laboratory Trial	SA	Unspecified	≥25	Barros EM, da Silva-Torres CSA, Torres JB, Rolim GG (2018) Short-term toxicity of insecticides residues to key predators and parasitoids for pest management in cotton. Phytoparasitica 46: 391-404
Aphelinus gossypii	Species	Aphelinidae	Hymenoptera	Intertional	Chlorantraniliprole	28	100 mL/ha	400	0.4	48 HAT	RC	Laboratory Trial	SA	Unspecified	≥25	Barros EM, da Silva-Torres CSA, Torres JB, Rolim GG (2018) Short-term toxicity of insecticides residues to key predators and parasitoids for pest management in cotton. Phytoparasitica 46: 391-404
Aphelinus gossypii	Species	Aphelinidae	Hymenoptera	Intertional	Lambda-cyhalothrin	3A	300 mL/ha	5	1	48 HAT	RC	Laboratory Trial	SA	Unspecified	≥25	Barros EM, da Silva-Torres CSA, Torres JB, Rolim GG (2018) Short-term toxicity of insecticides residues to key predators and parasitoids for pest management in cotton. Phytoparasitica 46: 391-404
Aphelinus gossypii	Species	Aphelinidae	Hymenoptera	Intertional	Lambda-cyhalothrin	3A	800 mL/ha	15	1	48 HAT	RC	Laboratory Trial	SA	Unspecified	≥25	Barros EM, da Silva-Torres CSA, Torres JB, Rolim GG (2018) Short-term toxicity of insecticides residues to key predators and parasitoids for pest management in cotton. Phytoparasitica 46: 391-404
Aphelinus gossypii	Species	Aphelinidae	Hymenoptera	Intertional	Methidathion	1B	1000 mlL/ha	800	1	48 HAT	RC	Laboratory Trial	SA	Unspecified	≥25	Barros EM, da Silva-Torres CSA, Torres JB, Rolim GG (2018) Short-term toxicity of insecticides residues to key predators and parasitoids for pest management in cotton. Phytoparasitica 46: 391-404
Aphelinus gossypii	Species	Aphelinidae	Hymenoptera	Intertional	Methidathion	1B	100 g/ha	1000	1	48 HAT	RC	Laboratory Trial	SA	Unspecified	≥25	Barros EM, da Silva-Torres CSA, Torres JB, Rolim GG (2018) Short-term toxicity of insecticides residues to key predators and parasitoids for pest management in cotton. Phytoparasitica 46: 391-404
Aphelinus gossypii	Species	Aphelinidae	Hymenoptera	Intertional	Thiamethoxam	4A	200 g/ha	25	1	48 HAT	RC	Laboratory Trial	SA	Unspecified	≥25	Barros EM, da Silva-Torres CSA, Torres JB, Rolim GG (2018) Short-term toxicity of insecticides residues to key predators and parasitoids for pest management in cotton. Phytoparasitica 46: 391-404
Aphelinus gossypii	Species	Aphelinidae	Hymenoptera	Intertional	Thiamethoxam	4A	88.78 mg/L	50	1	48 HAT	RC	Laboratory Trial	SA	Unspecified	≥25	Barros EM, da Silva-Torres CSA, Torres JB, Rolim GG (2018) Short-term toxicity of insecticides residues to key predators and parasitoids for pest management in cotton. Phytoparasitica 46: 391-404
Aphelinus gossypii	Species	Aphelinidae	Hymenoptera	Intertional	Chlorantraniliprole	28	150 mL/ha	30	0.08	48 HAT	RC	Laboratory Trial	SA	Unspecified	≥25	Barros EM, da Silva-Torres CSA, Torres JB, Rolim GG (2018) Short-term toxicity of insecticides residues to key predators and parasitoids for pest management in cotton. Phytoparasitica 46: 391-404
Aphelinus gossypii	Species	Aphelinidae	Hymenoptera	Intertional	Chlorantraniliprole	28	25 mL/ha	400	0.4	48 HAT	RC	Laboratory Trial	SA	Unspecified	≥25	Barros EM, da Silva-Torres CSA, Torres JB, Rolim GG (2018) Short-term toxicity of insecticides residues to key predators and parasitoids for pest management in cotton. Phytoparasitica 46: 391-404
Aphelinus gossypii	Species	Aphelinidae	Hymenoptera	Intertional	Lambda-cyhalothrin	3A	100 mL/ha	5	1	48 HAT	RC	Laboratory Trial	SA	Unspecified	≥25	Barros EM, da Silva-Torres CSA, Torres JB, Rolim GG (2018) Short-term toxicity of insecticides residues to key predators and parasitoids for pest management in cotton. Phytoparasitica 46: 391-404
Aphelinus gossypii	Species	Aphelinidae	Hymenoptera	Intertional	Lambda-cyhalothrin	3A	300 mL/ha	15	1	48 HAT	RC	Laboratory Trial	SA	Unspecified	≥25	Barros EM, da Silva-Torres CSA, Torres JB, Rolim GG (2018) Short-term toxicity of insecticides residues to key predators and parasitoids for pest management in cotton. Phytoparasitica 46: 391-404
Aphelinus gossypii	Species	Aphelinidae	Hymenoptera	Intertional	Methidathion	1B	800 mL/ha	800	1	48 HAT	RC	Laboratory Trial	SA	Unspecified	≥25	Barros EM, da Silva-Torres CSA, Torres JB, Rolim GG (2018) Short-term toxicity of insecticides residues to key predators and parasitoids for pest management in cotton. Phytoparasitica 46: 391-404
Aphelinus gossypii	Species	Aphelinidae	Hymenoptera	Intertional	Methidathion	1B	1000 mlL/ha	1000	1	48 HAT	RC	Laboratory Trial	SA	Unspecified	≥25	Barros EM, da Silva-Torres CSA, Torres JB, Rolim GG (2018) Short-term toxicity of insecticides residues to key predators and parasitoids for pest management in cotton. Phytoparasitica 46: 391-404
Aphelinus gossypii	Species	Aphelinidae	Hymenoptera	Intertional	Thiamethoxam	4A	100 g/ha	25	1	48 HAT	RC	Laboratory Trial	SA	Unspecified	≥25	Barros EM, da Silva-Torres CSA, Torres JB, Rolim GG (2018) Short-term toxicity of insecticides residues to key predators and parasitoids for pest management in cotton. Phytoparasitica 46: 391-404
Aphelinus gossypii	Species	Aphelinidae	Hymenoptera	Intertional	Thiamethoxam	4A	200 g/ha	50	1	48 HAT	RC	Laboratory Trial	SA	Unspecified	≥25	Barros EM, da Silva-Torres CSA, Torres JB, Rolim GG (2018) Short-term toxicity of insecticides residues to key predators and parasitoids for pest management in cotton. Phytoparasitica 46: 391-404
Lysiphlebus confusus	Species	Braconidae	Hymenoptera	Intertional	Chlorantraniliprole	28	25 mL/ha	30	0.17	48 HAT	RC	Laboratory Trial	SA	Unspecified	≥25	Barros EM, da Silva-Torres CSA, Torres JB, Rolim GG (2018) Short-term toxicity of insecticides residues to key predators and parasitoids for pest management in cotton. Phytoparasitica 46: 391-404
Lysiphlebus confusus	Species	Braconidae	Hymenoptera	Intertional	Chlorantraniliprole	28	100 mL/ha	400	0.7	48 HAT	RC	Laboratory Trial	SA	Unspecified	≥25	Barros EM, da Silva-Torres CSA, Torres JB, Rolim GG (2018) Short-term toxicity of insecticides residues to key predators and parasitoids for pest management in cotton. Phytoparasitica 46: 391-404
Lysiphlebus confusus	Species	Braconidae	Hymenoptera	Intertional	Lambda-cyhalothrin	3A	300 mL/ha	5	1	48 HAT	RC	Laboratory Trial	SA	Unspecified	≥25	Barros EM, da Silva-Torres CSA, Torres JB, Rolim GG (2018) Short-term toxicity of insecticides residues to key predators and parasitoids for pest management in cotton. Phytoparasitica 46: 391-404
Lysiphlebus confusus	Species	Braconidae	Hymenoptera	Intertional	Lambda-cyhalothrin	3A	800 mL/ha	15	1	48 HAT	RC	Laboratory Trial	SA	Unspecified	≥25	Barros EM, da Silva-Torres CSA, Torres JB, Rolim GG (2018) Short-term toxicity of insecticides residues to key predators and parasitoids for pest management in cotton. Phytoparasitica 46: 391-404
Lysiphlebus confusus	Species	Braconidae	Hymenoptera	Intertional	Methidathion	1B	1000 mlL/ha	800	1	48 HAT	RC	Laboratory Trial	SA	Unspecified	≥25	Barros EM, da Silva-Torres CSA, Torres JB, Rolim GG (2018) Short-term toxicity of insecticides residues to key predators and parasitoids for pest management in cotton. Phytoparasitica 46: 391-404
Lysiphlebus confusus	Species	Braconidae	Hymenoptera	Intertional	Methidathion	1B	100 g/ha	1000	1	48 HAT	RC	Laboratory Trial	SA	Unspecified	≥25	Barros EM, da Silva-Torres CSA, Torres JB, Rolim GG (2018) Short-term toxicity of insecticides residues to key predators and parasitoids for pest management in cotton. Phytoparasitica 46: 391-404
Lysiphlebus confusus	Species	Braconidae	Hymenoptera	Intertional	Thiamethoxam	4A	200 g/ha	25	1	48 HAT	RC	Laboratory Trial	SA	Unspecified	≥25	Barros EM, da Silva-Torres CSA, Torres JB, Rolim GG (2018) Short-term toxicity of insecticides residues to key predators and parasitoids for pest management in cotton. Phytoparasitica 46: 391-404
Lysiphlebus confusus	Species	Braconidae	Hymenoptera	Intertional	Thiamethoxam	4A		50	1	48 HAT	RC	Laboratory Trial	SA	Unspecified	≥25	Barros EM, da Silva-Torres CSA, Torres JB, Rolim GG (2018) Short-term toxicity of insecticides residues to key predators and parasitoids for pest management in cotton. Phytoparasitica 46: 391-404
Lysiphlebus confusus	Species	Braconidae	Hymenoptera	Intertional	Chlorantraniliprole	28	150 mL/ha	30	0.17	48 HAT	RC	Laboratory Trial	SA	Unspecified	≥25	Barros EM, da Silva-Torres CSA, Torres JB, Rolim GG (2018) Short-term toxicity of insecticides residues to key predators and parasitoids for pest management in cotton. Phytoparasitica 46: 391-404
Lysiphlebus confusus	Species	Braconidae	Hymenoptera	Intertional	Chlorantraniliprole	28	25 mL/ha	400	0.7	48 HAT	RC	Laboratory Trial	SA	Unspecified	≥25	Barros EM, da Silva-Torres CSA, Torres JB, Rolim GG (2018) Short-term toxicity of insecticides residues to key predators and parasitoids for pest management in cotton. Phytoparasitica 46: 391-404
Lysiphlebus confusus	Species	Braconidae	Hymenoptera	Intertional	Lambda-cyhalothrin	3A	100 mL/ha	5	1	48 HAT	RC	Laboratory Trial	SA	Unspecified	≥25	Barros EM, da Silva-Torres CSA, Torres JB, Rolim GG (2018) Short-term toxicity of insecticides residues to key predators and parasitoids for pest management in cotton. Phytoparasitica 46: 391-404
Lysiphlebus confusus	Species	Braconidae	Hymenoptera	Intertional	Lambda-cyhalothrin	3A	300 mL/ha	15	1	48 HAT	RC	Laboratory Trial	SA	Unspecified	≥25	Barros EM, da Silva-Torres CSA, Torres JB, Rolim GG (2018) Short-term toxicity of insecticides residues to key predators and parasitoids for pest management in cotton. Phytoparasitica 46: 391-404
Lysiphlebus confusus	Species	Braconidae	Hymenoptera	Intertional	Methidathion	1B	800 mL/ha	800	1	48 HAT	RC	Laboratory Trial	SA	Unspecified	≥25	Barros EM, da Silva-Torres CSA, Torres JB, Rolim GG (2018) Short-term toxicity of insecticides residues to key predators and parasitoids for pest management in cotton. Phytoparasitica 46: 391-404
Lysiphlebus confusus	Species	Braconidae	Hymenoptera	Intertional	Methidathion	1B	1000 mlL/ha	1000	1	48 HAT	RC	Laboratory Trial	SA	Unspecified	≥25	Barros EM, da Silva-Torres CSA, Torres JB, Rolim GG (2018) Short-term toxicity of insecticides residues to key predators and parasitoids for pest management in cotton. Phytoparasitica 46: 391-404
Lysiphlebus confusus	Species	Braconidae	Hymenoptera	Intertional	Thiamethoxam	4A	100 g/ha	25	1	48 HAT	RC	Laboratory Trial	SA	Unspecified	≥25	Barros EM, da Silva-Torres CSA, Torres JB, Rolim GG (2018) Short-term toxicity of insecticides residues to key predators and parasitoids for pest management in cotton. Phytoparasitica 46: 391-404
Lysiphlebus confusus	Species	Braconidae	Hymenoptera	Intertional	Thiamethoxam	4A	200 g/ha	50	1	48 HAT	RC	Laboratory Trial	SA	Unspecified	≥25	Barros EM, da Silva-Torres CSA, Torres JB, Rolim GG (2018) Short-term toxicity of insecticides residues to key predators and parasitoids for pest management in cotton. Phytoparasitica 46: 391-404
Orius insidiosus	Species	Anthocoridae	Hemiptera	Intertional	Chlorantraniliprole	28	25 mL/ha	400	0.36	48 HAT	RC	Laboratory Trial	SA	Unspecified	≥25	Barros EM, da Silva-Torres CSA, Torres JB, Rolim GG (2018) Short-term toxicity of insecticides residues to key predators and parasitoids for pest management in cotton. Phytoparasitica 46: 391-404
Orius insidiosus	Species	Anthocoridae	Hemiptera	Intertional	Chlorantraniliprole	28	150 mL/ha	30	0.42	48 HAT	RC	Laboratory Trial	SA	Unspecified	≥25	Barros EM, da Silva-Torres CSA, Torres JB, Rolim GG (2018) Short-term toxicity of insecticides residues to key predators and parasitoids for pest management in cotton. Phytoparasitica 46: 391-404
Orius insidiosus	Species	Anthocoridae	Hemiptera	Intertional	Lambda-cyhalothrin	3A	100 mL/ha		1	48 HAT	RC	Laboratory Trial	SA	Unspecified	≥25	Barros EM, da Silva-Torres CSA, Torres JB, Rolim GG (2018) Short-term toxicity of insecticides residues to key predators and parasitoids for pest management in cotton. Phytoparasitica 46: 391-404
Orius insidiosus	Species	Anthocoridae	Hemiptera	Intertional	Lambda-cyhalothrin	3A	300 mL/ha		1	48 HAT	RC	Laboratory Trial	SA	Unspecified	≥25	Barros EM, da Silva-Torres CSA, Torres JB, Rolim GG (2018) Short-term toxicity of insecticides residues to key predators and parasitoids for pest management in cotton. Phytoparasitica 46: 391-404
Orius insidiosus	Species	Anthocoridae	Hemiptera	Intertional	Methidathion	1B	800 mL/ha	800	1	48 HAT	RC	Laboratory Trial	SA	Unspecified	≥25	Barros EM, da Silva-Torres CSA, Torres JB, Rolim GG (2018) Short-term toxicity of insecticides residues to key predators and parasitoids for pest management in cotton. Phytoparasitica 46: 391-404
Orius insidiosus	Species	Anthocoridae	Hemiptera	Intertional	Methidathion	1B	1000 mL/ha	1000	1	48 HAT	RC	Laboratory Trial	SA	Unspecified	≥25	Barros EM, da Silva-Torres CSA, Torres JB, Rolim GG (2018) Short-term toxicity of insecticides residues to key predators and parasitoids for pest management in cotton. Phytoparasitica 46: 391-404
Orius insidiosus	Species	Anthocoridae	Hemiptera	Intertional	Thiamethoxam	4A	100 g ai/ha	100	1	48 HAT	RC	Laboratory Trial	SA	Unspecified	≥25	Barros EM, da Silva-Torres CSA, Torres JB, Rolim GG (2018) Short-term toxicity of insecticides residues to key predators and parasitoids for pest management in cotton. Phytoparasitica 46: 391-404
Orius insidiosus	Species	Anthocoridae	Hemiptera	Intertional	Thiamethoxam	4A	200 g ai/ha	200	1	48 HAT	RC	Laboratory Trial	SA	Unspecified	≥25	Barros EM, da Silva-Torres CSA, Torres JB, Rolim GG (2018) Short-term toxicity of insecticides residues to key predators and parasitoids for pest management in cotton. Phytoparasitica 46: 391-404
Trichogramma pretiosum	Species	Trichogrammatidae	Hymenoptera	Intertional	Chlorantraniliprole	28	25 mL/ha	400	0.23	48 HAT	RC	Laboratory Trial	SA	Unspecified	≥25	Barros EM, da Silva-Torres CSA, Torres JB, Rolim GG (2018) Short-term toxicity of insecticides residues to key predators and parasitoids for pest management in cotton. Phytoparasitica 46: 391-404
Trichogramma pretiosum	Species	Trichogrammatidae	Hymenoptera	Intertional	Chlorantraniliprole	28	150 mL/ha	30	1	48 HAT	RC	Laboratory Trial	SA	Unspecified	≥25	Barros EM, da Silva-Torres CSA, Torres JB, Rolim GG (2018) Short-term toxicity of insecticides residues to key predators and parasitoids for pest management in cotton. Phytoparasitica 46: 391-404
Trichogramma pretiosum	Species	Trichogrammatidae	Hymenoptera	Intertional	Lambda-cyhalothrin	3A	100 mL/ha		1	48 HAT	RC	Laboratory Trial	SA	Unspecified	≥25	Barros EM, da Silva-Torres CSA, Torres JB, Rolim GG (2018) Short-term toxicity of insecticides residues to key predators and parasitoids for pest management in cotton. Phytoparasitica 46: 391-404
Trichogramma pretiosum	Species	Trichogrammatidae	Hymenoptera	Intertional	Lambda-cyhalothrin	3A	300 mL/ha		1	48 HAT	RC	Laboratory Trial	SA	Unspecified	≥25	Barros EM, da Silva-Torres CSA, Torres JB, Rolim GG (2018) Short-term toxicity of insecticides residues to key predators and parasitoids for pest management in cotton. Phytoparasitica 46: 391-404
Trichogramma pretiosum	Species	Trichogrammatidae	Hymenoptera	Intertional	Methidathion	1B	800 mL/ha	800	1	48 HAT	RC	Laboratory Trial	SA	Unspecified	≥25	Barros EM, da Silva-Torres CSA, Torres JB, Rolim GG (2018) Short-term toxicity of insecticides residues to key predators and parasitoids for pest management in cotton. Phytoparasitica 46: 391-404
Trichogramma pretiosum	Species	Trichogrammatidae	Hymenoptera	Intertional	Methidathion	1B	1000 mL/ha	1000	1	48 HAT	RC	Laboratory Trial	SA	Unspecified	≥25	Barros EM, da Silva-Torres CSA, Torres JB, Rolim GG (2018) Short-term toxicity of insecticides residues to key predators and parasitoids for pest management in cotton. Phytoparasitica 46: 391-404
Trichogramma pretiosum	Species	Trichogrammatidae	Hymenoptera	Intertional	Thiamethoxam	4A	100 g/ha	25	1	48 HAT	RC	Laboratory Trial	SA	Unspecified	≥25	Barros EM, da Silva-Torres CSA, Torres JB, Rolim GG (2018) Short-term toxicity of insecticides residues to key predators and parasitoids for pest management in cotton. Phytoparasitica 46: 391-404
Trichogramma pretiosum	Species	Trichogrammatidae	Hymenoptera	Intertional	Thiamethoxam	4A	200 g/ha	50	1	48 HAT	RC	Laboratory Trial	SA	Unspecified	≥25	Barros EM, da Silva-Torres CSA, Torres JB, Rolim GG (2018) Short-term toxicity of insecticides residues to key predators and parasitoids for pest management in cotton. Phytoparasitica 46: 391-404
Telenomus podisi	Species	Scelionidae	Hymenoptera	Intertional	Chlorantraniliprole	28	25 mL/ha	30	0.15	48 HAT	RC	Laboratory Trial	SA	Unspecified	Unspecified	Barros EM, Silva-T CSAD, Torres JB, Rolim GG (2018) Short-term toxicity of insecticides residues to key predators and parasitoids for pest management in cotton. Phytoparasitica 46: 391-404
Telenomus podisi	Species	Scelionidae	Hymenoptera	Intertional	Chlorantraniliprole	28	150 mL/ha	400	0.42	48 HAT	RC	Laboratory Trial	SA	Unspecified	Unspecified	Barros EM, Silva-T CSAD, Torres JB, Rolim GG (2018) Short-term toxicity of insecticides residues to key predators and parasitoids for pest management in cotton. Phytoparasitica 46: 391-404
Telenomus podisi	Species	Scelionidae	Hymenoptera	Intertional	Lambda-cyhalothrin	3A	100 mL/ha	5	1	48 HAT	RC	Laboratory Trial	SA	Unspecified	Unspecified	Barros EM, Silva-T CSAD, Torres JB, Rolim GG (2018) Short-term toxicity of insecticides residues to key predators and parasitoids for pest management in cotton. Phytoparasitica 46: 391-404
Telenomus podisi	Species	Scelionidae	Hymenoptera	Intertional	Lambda-cyhalothrin	3A	300 mL/ha	15	1	48 HAT	RC	Laboratory Trial	SA	Unspecified	Unspecified	Barros EM, Silva-T CSAD, Torres JB, Rolim GG (2018) Short-term toxicity of insecticides residues to key predators and parasitoids for pest management in cotton. Phytoparasitica 46: 391-404
Telenomus podisi	Species	Scelionidae	Hymenoptera	Intertional	Methidathion	1B	800 mL/ha	800	1	48 HAT	RC	Laboratory Trial	SA	Unspecified	Unspecified	Barros EM, Silva-T CSAD, Torres JB, Rolim GG (2018) Short-term toxicity of insecticides residues to key predators and parasitoids for pest management in cotton. Phytoparasitica 46: 391-404
Telenomus podisi	Species	Scelionidae	Hymenoptera	Intertional	Methidathion	1B	1000 mlL/ha	1000	1	48 HAT	RC	Laboratory Trial	SA	Unspecified	Unspecified	Barros EM, Silva-T CSAD, Torres JB, Rolim GG (2018) Short-term toxicity of insecticides residues to key predators and parasitoids for pest management in cotton. Phytoparasitica 46: 391-404
Telenomus podisi	Species	Scelionidae	Hymenoptera	Intertional	Thiamethoxam	4A	100 g/ha	25	1	48 HAT	RC	Laboratory Trial	SA	Unspecified	Unspecified	Barros EM, Silva-T CSAD, Torres JB, Rolim GG (2018) Short-term toxicity of insecticides residues to key predators and parasitoids for pest management in cotton. Phytoparasitica 46: 391-404
Telenomus podisi	Species	Scelionidae	Hymenoptera	Intertional	Thiamethoxam	4A	200 g/ha	50	1	48 HAT	RC	Laboratory Trial	SA	Unspecified	Unspecified	Barros EM, Silva-T CSAD, Torres JB, Rolim GG (2018) Short-term toxicity of insecticides residues to key predators and parasitoids for pest management in cotton. Phytoparasitica 46: 391-404
Telenomus podisi	Species	Scelionidae	Hymenoptera	Intertional	Chlorantraniliprole	28		30	0.15	48 HAT	RC	Laboratory Trial	SA	Unspecified	Unspecified	Barros EM, Silva-T CSAD, Torres JB, Rolim GG (2018) Short-term toxicity of insecticides residues to key predators and parasitoids for pest management in cotton. Phytoparasitica 46: 391-404
Telenomus podisi	Species	Scelionidae	Hymenoptera	Intertional	Chlorantraniliprole	28		400	0.42	48 HAT	RC	Laboratory Trial	SA	Unspecified	Unspecified	Barros EM, Silva-T CSAD, Torres JB, Rolim GG (2018) Short-term toxicity of insecticides residues to key predators and parasitoids for pest management in cotton. Phytoparasitica 46: 391-404
Telenomus podisi	Species	Scelionidae	Hymenoptera	Intertional	Lambda-cyhalothrin	3A		5	1	48 HAT	RC	Laboratory Trial	SA	Unspecified	Unspecified	Barros EM, Silva-T CSAD, Torres JB, Rolim GG (2018) Short-term toxicity of insecticides residues to key predators and parasitoids for pest management in cotton. Phytoparasitica 46: 391-404
Telenomus podisi	Species	Scelionidae	Hymenoptera	Intertional	Lambda-cyhalothrin	3A		15	1	48 HAT	RC	Laboratory Trial	SA	Unspecified	Unspecified	Barros EM, Silva-T CSAD, Torres JB, Rolim GG (2018) Short-term toxicity of insecticides residues to key predators and parasitoids for pest management in cotton. Phytoparasitica 46: 391-404
Telenomus podisi	Species	Scelionidae	Hymenoptera	Intertional	Methidathion	1B		800	1	48 HAT	RC	Laboratory Trial	SA	Unspecified	Unspecified	Barros EM, Silva-T CSAD, Torres JB, Rolim GG (2018) Short-term toxicity of insecticides residues to key predators and parasitoids for pest management in cotton. Phytoparasitica 46: 391-404
Telenomus podisi	Species	Scelionidae	Hymenoptera	Intertional	Methidathion	1B		1000	1	48 HAT	RC	Laboratory Trial	SA	Unspecified	Unspecified	Barros EM, Silva-T CSAD, Torres JB, Rolim GG (2018) Short-term toxicity of insecticides residues to key predators and parasitoids for pest management in cotton. Phytoparasitica 46: 391-404
Telenomus podisi	Species	Scelionidae	Hymenoptera	Intertional	Thiamethoxam	4A		25	1	48 HAT	RC	Laboratory Trial	SA	Unspecified	Unspecified	Barros EM, Silva-T CSAD, Torres JB, Rolim GG (2018) Short-term toxicity of insecticides residues to key predators and parasitoids for pest management in cotton. Phytoparasitica 46: 391-404
Telenomus podisi	Species	Scelionidae	Hymenoptera	Intertional	Thiamethoxam	4A		50	1	48 HAT	RC	Laboratory Trial	SA	Unspecified	Unspecified	Barros EM, Silva-T CSAD, Torres JB, Rolim GG (2018) Short-term toxicity of insecticides residues to key predators and parasitoids for pest management in cotton. Phytoparasitica 46: 391-404
Eristalis tenax	Species	Syrphidae	Diptera	Intertional	Thiamethoxam	4A	500 ppb		0.13		DC	Laboratory Trial	DM	10	6	Basley K, Davenport B, Vogiatzis K, Goulson D (2018) Effects of chronic exposure to thiamethoxam on larvae of the hoverfly Eristalis tenax (Diptera, Syriphidae). PeerJ 6:e4258; DOI 10.7717/peerj.4258
Eristalis tenax	Species	Syrphidae	Diptera	Intertional	Thiamethoxam	4A	15 ppb		0.64		DC	Laboratory Trial	DM	10	6	Basley K, Davenport B, Vogiatzis K, Goulson D (2018) Effects of chronic exposure to thiamethoxam on larvae of the hoverfly Eristalis tenax (Diptera, Syriphidae). PeerJ 6:e4258; DOI 10.7717/peerj.4258
Eristalis tenax	Species	Syrphidae	Diptera	Intertional	Thiamethoxam	4A	5 ppb		0.75		DC	Laboratory Trial	DM	10	6	Basley K, Davenport B, Vogiatzis K, Goulson D (2018) Effects of chronic exposure to thiamethoxam on larvae of the hoverfly Eristalis tenax (Diptera, Syriphidae). PeerJ 6:e4258; DOI 10.7717/peerj.4258
Eristalis tenax	Species	Syrphidae	Diptera	Intertional	Thiamethoxam	4A	100 ppb		0.77		DC	Laboratory Trial	DM	10	6	Basley K, Davenport B, Vogiatzis K, Goulson D (2018) Effects of chronic exposure to thiamethoxam on larvae of the hoverfly Eristalis tenax (Diptera, Syriphidae). PeerJ 6:e4258; DOI 10.7717/peerj.4258
Eristalis tenax	Species	Syrphidae	Diptera	Intertional	Thiamethoxam	4A	50 ppb		0.77		DC	Laboratory Trial	DM	10	6	Basley K, Davenport B, Vogiatzis K, Goulson D (2018) Effects of chronic exposure to thiamethoxam on larvae of the hoverfly Eristalis tenax (Diptera, Syriphidae). PeerJ 6:e4258; DOI 10.7717/peerj.4258
Trichogramma pretiosum	Species	Trichogrammatidae	Hymenoptera	Intertional	Alpha-cypermethrin	3A	30 g ai/300 L water		0.63		IC	Laboratory Trial	DM	10	Avg. 617 eggs per cm2	Bastos CS, de Almeida RP, Suinaga FA (2006) Selectivity of pesticides used on cotton (Gossypium hirsutum) to Trichogramma pretiosum reared on two laboratory-reared hosts. Pest Management Science 61: 91-98
Trichogramma pretiosum	Species	Trichogrammatidae	Hymenoptera	Intertional	Alpha-cypermethrin	3A	30 g ai/300 L water		0.85		IC	Laboratory Trial	DM	5	Avg. 390 eggs per cm2	Bastos CS, de Almeida RP, Suinaga FA (2006) Selectivity of pesticides used on cotton (Gossypium hirsutum) to Trichogramma pretiosum reared on two laboratory-reared hosts. Pest Management Science 61: 91-98
Trichogramma pretiosum	Species	Trichogrammatidae	Hymenoptera	Intertional	Deltamethrin	3A	10.2 g ai/300 L water		0.94		IC	Laboratory Trial	DM	10	Avg. 617 eggs per cm2	Bastos CS, de Almeida RP, Suinaga FA (2006) Selectivity of pesticides used on cotton (Gossypium hirsutum) to Trichogramma pretiosum reared on two laboratory-reared hosts. Pest Management Science 61: 91-98
Trichogramma pretiosum	Species	Trichogrammatidae	Hymenoptera	Intertional	Deltamethrin	3A	10.2 g ai/300 L water		0.98		IC	Laboratory Trial	DM	5	Avg. 390 eggs per cm2	Bastos CS, de Almeida RP, Suinaga FA (2006) Selectivity of pesticides used on cotton (Gossypium hirsutum) to Trichogramma pretiosum reared on two laboratory-reared hosts. Pest Management Science 61: 91-98
Trichogramma pretiosum	Species	Trichogrammatidae	Hymenoptera	Intertional	Diafenthiuron	12A	400 g ai/300 L water		0.5		IC	Laboratory Trial	DM	10	Avg. 617 eggs per cm2	Bastos CS, de Almeida RP, Suinaga FA (2006) Selectivity of pesticides used on cotton (Gossypium hirsutum) to Trichogramma pretiosum reared on two laboratory-reared hosts. Pest Management Science 61: 91-98
Trichogramma pretiosum	Species	Trichogrammatidae	Hymenoptera	Intertional	Zeta-cypermethrin	3A	108 g ai/300 L water		0.54		IC	Laboratory Trial	DM	10	Avg. 617 eggs per cm2	Bastos CS, de Almeida RP, Suinaga FA (2006) Selectivity of pesticides used on cotton (Gossypium hirsutum) to Trichogramma pretiosum reared on two laboratory-reared hosts. Pest Management Science 61: 91-98
Trichogramma pretiosum	Species	Trichogrammatidae	Hymenoptera	Intertional	Zeta-cypermethrin	3A	108 g ai/300 L water		0.82		IC	Laboratory Trial	DM	5	Avg. 390 eggs per cm2	Bastos CS, de Almeida RP, Suinaga FA (2006) Selectivity of pesticides used on cotton (Gossypium hirsutum) to Trichogramma pretiosum reared on two laboratory-reared hosts. Pest Management Science 61: 91-98
Telenomus busseolae	Species	Scelionidae	Hymenoptera	Intertional	Deltamethrin	3A	0.017 mL ai/L		0.25		RC	Laboratory Trial	C/TS	3	Approx. 98 (294 total)	Bayram A, Salerno G, Onofri A, Conti E (2010) Sub-lethal effects of two pyrethroids on biological parameters and behavioural responses to host cues in the egg parasitoid Telenomus busseolae. Biological Control 53(2): 153-160
Telenomus busseolae	Species	Scelionidae	Hymenoptera	Intertional	Deltamethrin	3A			0.25		RC	Laboratory Trial	C/TS	3	Approx. 98 (294 total)	Bayram A, Salerno G, Onofri A, Conti E (2010) Sub-lethal effects of two pyrethroids on biological parameters and behavioural responses to host cues in the egg parasitoid Telenomus busseolae. Biological Control 53(2): 153-160
Alpaida venilia	Species	Araneidae	Araneae	Intertional	Cypermethrin	3A	30.29 mg ai/L		0.5	48 HAT	IC	Laboratory Trial	I	3		Benamu MA, Schneider MI, Gonzalez A, Sanchez NE (2013) Short and long-term effects of three neurotoxic insecticides on biological and behavioural attributes of the orb-web spider Alpaida veniliae (Araneae, Araneidae): implications for IPM programs. Ecotoxicology 22: 1155-1164
Euseius victoriensis	Species	Phytoseiidae	Mesostigmata	Australia	Bacillus thuringiensis (Bt)	11A	100 g/100 L		0	48 HAT	DC	Laboratory Trial	SA	4		Bernard M, Hoffmann A, Horne P, Yen A, Wratten S (2007) Total system approach to sustainable pest and weed management in grapevines: research and demonstration project. Grape and Wine Research & Development Corporation. MU LTU 04/01. 51 pp.
Euseius victoriensis	Species	Phytoseiidae	Mesostigmata	Australia	Bacillus thuringiensis (Bt)	11A	100 g/100 L		0.01	4 DAT	DC	Laboratory Trial	SA	4		Bernard M, Hoffmann A, Horne P, Yen A, Wratten S (2007) Total system approach to sustainable pest and weed management in grapevines: research and demonstration project. Grape and Wine Research & Development Corporation. MU LTU 04/01. 51 pp.
Euseius victoriensis	Species	Phytoseiidae	Mesostigmata	Australia	Bacillus thuringiensis (Bt)	11A	100 g/100 L		0.03	7 DAT	DC	Laboratory Trial	SA	4		Bernard M, Hoffmann A, Horne P, Yen A, Wratten S (2007) Total system approach to sustainable pest and weed management in grapevines: research and demonstration project. Grape and Wine Research & Development Corporation. MU LTU 04/01. 51 pp.
Euseius victoriensis	Species	Phytoseiidae	Mesostigmata	Australia	Emamectin (emamectin benzoate)	6	50 g/100 L	16.522	0.78	48 HAT	DC	Laboratory Trial	SA	4		Bernard M, Hoffmann A, Horne P, Yen A, Wratten S (2007) Total system approach to sustainable pest and weed management in grapevines: research and demonstration project. Grape and Wine Research & Development Corporation. MU LTU 04/01. 51 pp.
Euseius victoriensis	Species	Phytoseiidae	Mesostigmata	Australia	Emamectin (emamectin benzoate)	6	50 g/100 L	16.522	1	4 DAT	DC	Laboratory Trial	SA	4		Bernard M, Hoffmann A, Horne P, Yen A, Wratten S (2007) Total system approach to sustainable pest and weed management in grapevines: research and demonstration project. Grape and Wine Research & Development Corporation. MU LTU 04/01. 51 pp.
Euseius victoriensis	Species	Phytoseiidae	Mesostigmata	Australia	Emamectin (emamectin benzoate)	6	50 g/100 L	16.522	1	7 DAT	DC	Laboratory Trial	SA	4		Bernard M, Hoffmann A, Horne P, Yen A, Wratten S (2007) Total system approach to sustainable pest and weed management in grapevines: research and demonstration project. Grape and Wine Research & Development Corporation. MU LTU 04/01. 51 pp.
Euseius victoriensis	Species	Phytoseiidae	Mesostigmata	Australia	Indoxacarb	22A	12.5 g/100L	37.55	0.05	48 HAT	DC	Laboratory Trial	SA	4		Bernard M, Hoffmann A, Horne P, Yen A, Wratten S (2007) Total system approach to sustainable pest and weed management in grapevines: research and demonstration project. Grape and Wine Research & Development Corporation. MU LTU 04/01. 51 pp.
Euseius victoriensis	Species	Phytoseiidae	Mesostigmata	Australia	Indoxacarb	22A	0.082 g/L	37.55	0.07	4 DAT	DC	Laboratory Trial	SA	4		Bernard M, Hoffmann A, Horne P, Yen A, Wratten S (2007) Total system approach to sustainable pest and weed management in grapevines: research and demonstration project. Grape and Wine Research & Development Corporation. MU LTU 04/01. 51 pp.
Euseius victoriensis	Species	Phytoseiidae	Mesostigmata	Australia	Indoxacarb	22A	0.082 g/L	37.55	0.07	7 DAT	DC	Laboratory Trial	SA	4		Bernard M, Hoffmann A, Horne P, Yen A, Wratten S (2007) Total system approach to sustainable pest and weed management in grapevines: research and demonstration project. Grape and Wine Research & Development Corporation. MU LTU 04/01. 51 pp.
Mallada signatus	Species	Chrysopidae	Neuroptera	Australia	Bacillus thuringiensis (Bt)	11A	100 g/100 L		0	3 DAT	DC	Laboratory Trial	SA	6	16	Bernard M, Hoffmann A, Horne P, Yen A, Wratten S (2007) Total system approach to sustainable pest and weed management in grapevines: research and demonstration project. Grape and Wine Research & Development Corporation. MU LTU 04/01. 51 pp.
Mallada signatus	Species	Chrysopidae	Neuroptera	Australia	Chlorpyrifos	1B	250 g ai/L	125	1	3 DAT	DC	Laboratory Trial	SA	6	16	Bernard M, Hoffmann A, Horne P, Yen A, Wratten S (2007) Total system approach to sustainable pest and weed management in grapevines: research and demonstration project. Grape and Wine Research & Development Corporation. MU LTU 04/01. 51 pp.
Mallada signatus	Species	Chrysopidae	Neuroptera	Australia	Emamectin (emamectin benzoate)	6	50 g/100 L	16.522	0.11	3 DAT	DC	Laboratory Trial	SA	6	16	Bernard M, Hoffmann A, Horne P, Yen A, Wratten S (2007) Total system approach to sustainable pest and weed management in grapevines: research and demonstration project. Grape and Wine Research & Development Corporation. MU LTU 04/01. 51 pp.
Mallada signatus	Species	Chrysopidae	Neuroptera	Australia	Indoxacarb	22A	0.082 g/L	37.55	0.78	3 DAT	DC	Laboratory Trial	SA	6	16	Bernard M, Hoffmann A, Horne P, Yen A, Wratten S (2007) Total system approach to sustainable pest and weed management in grapevines: research and demonstration project. Grape and Wine Research & Development Corporation. MU LTU 04/01. 51 pp.
Mallada signatus	Species	Chrysopidae	Neuroptera	Australia	Bacillus thuringiensis (Bt)	11A	100 g/100 L		0	3 DAT	RC	Laboratory Trial	SA	6	16	Bernard M, Hoffmann A, Horne P, Yen A, Wratten S (2007) Total system approach to sustainable pest and weed management in grapevines: research and demonstration project. Grape and Wine Research & Development Corporation. MU LTU 04/01. 51 pp.
Mallada signatus	Species	Chrysopidae	Neuroptera	Australia	Chlorpyrifos	1B	250 g ai/L	125	1	3 DAT	RC	Laboratory Trial	SA	6	16	Bernard M, Hoffmann A, Horne P, Yen A, Wratten S (2007) Total system approach to sustainable pest and weed management in grapevines: research and demonstration project. Grape and Wine Research & Development Corporation. MU LTU 04/01. 51 pp.
Mallada signatus	Species	Chrysopidae	Neuroptera	Australia	Emamectin (emamectin benzoate)	6	50 g/100 L	16.522	0.08	3 DAT	RC	Laboratory Trial	SA	6	16	Bernard M, Hoffmann A, Horne P, Yen A, Wratten S (2007) Total system approach to sustainable pest and weed management in grapevines: research and demonstration project. Grape and Wine Research & Development Corporation. MU LTU 04/01. 51 pp.
Mallada signatus	Species	Chrysopidae	Neuroptera	Australia	Indoxacarb	22A	0.082 g/L	37.55	0.58	3 DAT	RC	Laboratory Trial	SA	6	16	Bernard M, Hoffmann A, Horne P, Yen A, Wratten S (2007) Total system approach to sustainable pest and weed management in grapevines: research and demonstration project. Grape and Wine Research & Development Corporation. MU LTU 04/01. 51 pp.
Micromus tasmaniae	Species	Hemerobiidae	Neuroptera	Australia	Bacillus thuringiensis (Bt)	11A	100 g/100 L		0	3 DAT	DC	Laboratory Trial	SA	6	16	Bernard M, Hoffmann A, Horne P, Yen A, Wratten S (2007) Total system approach to sustainable pest and weed management in grapevines: research and demonstration project. Grape and Wine Research & Development Corporation. MU LTU 04/01. 51 pp.
Micromus tasmaniae	Species	Hemerobiidae	Neuroptera	Australia	Chlorpyrifos	1B	250 g ai/L	125	1	3 DAT	DC	Laboratory Trial	SA	6	16	Bernard M, Hoffmann A, Horne P, Yen A, Wratten S (2007) Total system approach to sustainable pest and weed management in grapevines: research and demonstration project. Grape and Wine Research & Development Corporation. MU LTU 04/01. 51 pp.
Micromus tasmaniae	Species	Hemerobiidae	Neuroptera	Australia	Emamectin (emamectin benzoate)	6	50 g/100 L	16.522	0.03	3 DAT	DC	Laboratory Trial	SA	6	16	Bernard M, Hoffmann A, Horne P, Yen A, Wratten S (2007) Total system approach to sustainable pest and weed management in grapevines: research and demonstration project. Grape and Wine Research & Development Corporation. MU LTU 04/01. 51 pp.
Micromus tasmaniae	Species	Hemerobiidae	Neuroptera	Australia	Indoxacarb	22A	0.082 g/L	37.55	0.03	3 DAT	DC	Laboratory Trial	SA	6	16	Bernard M, Hoffmann A, Horne P, Yen A, Wratten S (2007) Total system approach to sustainable pest and weed management in grapevines: research and demonstration project. Grape and Wine Research & Development Corporation. MU LTU 04/01. 51 pp.
Micromus tasmaniae	Species	Hemerobiidae	Neuroptera	Australia	Bacillus thuringiensis (Bt)	11A	100 g/100 L		0	3 DAT	RC	Laboratory Trial	SA	6	16	Bernard M, Hoffmann A, Horne P, Yen A, Wratten S (2007) Total system approach to sustainable pest and weed management in grapevines: research and demonstration project. Grape and Wine Research & Development Corporation. MU LTU 04/01. 51 pp.
Micromus tasmaniae	Species	Hemerobiidae	Neuroptera	Australia	Chlorpyrifos	1B	250 g ai/L	125	1	3 DAT	RC	Laboratory Trial	SA	6	16	Bernard M, Hoffmann A, Horne P, Yen A, Wratten S (2007) Total system approach to sustainable pest and weed management in grapevines: research and demonstration project. Grape and Wine Research & Development Corporation. MU LTU 04/01. 51 pp.
Micromus tasmaniae	Species	Hemerobiidae	Neuroptera	Australia	Emamectin (emamectin benzoate)	6	50 g/100 L	16.522	0.16	3 DAT	RC	Laboratory Trial	SA	6	16	Bernard M, Hoffmann A, Horne P, Yen A, Wratten S (2007) Total system approach to sustainable pest and weed management in grapevines: research and demonstration project. Grape and Wine Research & Development Corporation. MU LTU 04/01. 51 pp.
Micromus tasmaniae	Species	Hemerobiidae	Neuroptera	Australia	Indoxacarb	22A	0.082 g/L	37.55	0.1	3 DAT	RC	Laboratory Trial	SA	6	16	Bernard M, Hoffmann A, Horne P, Yen A, Wratten S (2007) Total system approach to sustainable pest and weed management in grapevines: research and demonstration project. Grape and Wine Research & Development Corporation. MU LTU 04/01. 51 pp.
Nabis kinbergii	Species	Nabidae	Hemiptera	Australia	Bacillus thuringiensis (Bt)	11A	100 g/100 L		0	3 DAT	DC	Laboratory Trial	SA	6	16	Bernard M, Hoffmann A, Horne P, Yen A, Wratten S (2007) Total system approach to sustainable pest and weed management in grapevines: research and demonstration project. Grape and Wine Research & Development Corporation. MU LTU 04/01. 51 pp.
Nabis kinbergii	Species	Nabidae	Hemiptera	Australia	Chlorpyrifos	1B	250 g ai/L	125	1	3 DAT	DC	Laboratory Trial	SA	6	16	Bernard M, Hoffmann A, Horne P, Yen A, Wratten S (2007) Total system approach to sustainable pest and weed management in grapevines: research and demonstration project. Grape and Wine Research & Development Corporation. MU LTU 04/01. 51 pp.
Nabis kinbergii	Species	Nabidae	Hemiptera	Australia	Emamectin (emamectin benzoate)	6	50 g/100 L	16.522	1	3 DAT	DC	Laboratory Trial	SA	6	16	Bernard M, Hoffmann A, Horne P, Yen A, Wratten S (2007) Total system approach to sustainable pest and weed management in grapevines: research and demonstration project. Grape and Wine Research & Development Corporation. MU LTU 04/01. 51 pp.
Nabis kinbergii	Species	Nabidae	Hemiptera	Australia	Indoxacarb	22A	0.082 g/L	37.55	0.1	3 DAT	DC	Laboratory Trial	SA	6	16	Bernard M, Hoffmann A, Horne P, Yen A, Wratten S (2007) Total system approach to sustainable pest and weed management in grapevines: research and demonstration project. Grape and Wine Research & Development Corporation. MU LTU 04/01. 51 pp.
Nabis kinbergii	Species	Nabidae	Hemiptera	Australia	Bacillus thuringiensis (Bt)	11A	100 g/100 L		0	3 DAT	RC	Laboratory Trial	SA	6	16	Bernard M, Hoffmann A, Horne P, Yen A, Wratten S (2007) Total system approach to sustainable pest and weed management in grapevines: research and demonstration project. Grape and Wine Research & Development Corporation. MU LTU 04/01. 51 pp.
Nabis kinbergii	Species	Nabidae	Hemiptera	Australia	Chlorpyrifos	1B	250 g ai/L	125	1	3 DAT	RC	Laboratory Trial	SA	6	16	Bernard M, Hoffmann A, Horne P, Yen A, Wratten S (2007) Total system approach to sustainable pest and weed management in grapevines: research and demonstration project. Grape and Wine Research & Development Corporation. MU LTU 04/01. 51 pp.
Nabis kinbergii	Species	Nabidae	Hemiptera	Australia	Emamectin (emamectin benzoate)	6	50 g/100 L	16.522	0.96	3 DAT	RC	Laboratory Trial	SA	6	16	Bernard M, Hoffmann A, Horne P, Yen A, Wratten S (2007) Total system approach to sustainable pest and weed management in grapevines: research and demonstration project. Grape and Wine Research & Development Corporation. MU LTU 04/01. 51 pp.
Aphidius sp.	Genus	Braconidae	Hymenoptera	Intertional	Imidacloprid	4A			<25%; Cat 1		Unspecified	Field Trial	IR			Biobest Side Effect Manual (2019) http://biobestv2.firstsite.be/en/side-effect-manual
Aphidius sp.	Genus	Braconidae	Hymenoptera	Intertional	Imidacloprid	4A			>75%; Cat 4		Unspecified	Field Trial	SA			Biobest Side Effect Manual (2019) http://biobestv2.firstsite.be/en/side-effect-manual
Aphidius sp.	Genus	Braconidae	Hymenoptera	Intertional	Thiamethoxam	4A			>75%; Cat 4		Unspecified	Field Trial	SA			Biobest Side Effect Manual (2019) http://biobestv2.firstsite.be/en/side-effect-manual
Aphidius spp.	Genus	Braconidae	Hymenoptera	Intertional	Pirimicarb	1A			<25%; Cat 1		Unspecified	Field Trial	FM			Biobest Side Effect Manual (2019) http://biobestv2.firstsite.be/en/side-effect-manual
Aphidius spp.	Genus	Braconidae	Hymenoptera	Intertional	Pirimicarb	1A			>75%; Cat 4		Unspecified	Field Trial	FM			Biobest Side Effect Manual (2019) http://biobestv2.firstsite.be/en/side-effect-manual
Aphidius spp.	Genus	Braconidae	Hymenoptera	Intertional	Methomyl	1A			<25%; Cat 1		Unspecified	Field Trial	IR			Biobest Side Effect Manual (2019) http://biobestv2.firstsite.be/en/side-effect-manual
Aphidius spp.	Genus	Braconidae	Hymenoptera	Intertional	Methomyl	1A			50-75%; Cat 3		Unspecified	Field Trial	IR			Biobest Side Effect Manual (2019) http://biobestv2.firstsite.be/en/side-effect-manual
Aphidius spp.	Genus	Braconidae	Hymenoptera	Intertional	Abamectin	6			<25%; Cat 1		Unspecified	Field Trial	SA			Biobest Side Effect Manual (2019) http://biobestv2.firstsite.be/en/side-effect-manual
Aphidius spp.	Genus	Braconidae	Hymenoptera	Intertional	Abamectin	6			>75%; Cat 4		Unspecified	Field Trial	SA			Biobest Side Effect Manual (2019) http://biobestv2.firstsite.be/en/side-effect-manual
Aphidius spp.	Genus	Braconidae	Hymenoptera	Intertional	Alpha-cypermethrin	3A			>75%; Cat 4		Unspecified	Field Trial	SA			Biobest Side Effect Manual (2019) http://biobestv2.firstsite.be/en/side-effect-manual
Aphidius spp.	Genus	Braconidae	Hymenoptera	Intertional	Bacillus thuringiensis (Bt)	11A			<25%; Cat 1		Unspecified	Field Trial	SA			Biobest Side Effect Manual (2019) http://biobestv2.firstsite.be/en/side-effect-manual
Aphidius spp.	Genus	Braconidae	Hymenoptera	Intertional	Bifenthrin	3A			>75%; Cat 4		Unspecified	Field Trial	SA			Biobest Side Effect Manual (2019) http://biobestv2.firstsite.be/en/side-effect-manual
Aphidius spp.	Genus	Braconidae	Hymenoptera	Intertional	Bifenthrin	3A			25-50%; Cat 2		Unspecified	Field Trial	SA			Biobest Side Effect Manual (2019) http://biobestv2.firstsite.be/en/side-effect-manual
Aphidius spp.	Genus	Braconidae	Hymenoptera	Intertional	Carbaryl	1A			>75%; Cat 4		Unspecified	Field Trial	SA			Biobest Side Effect Manual (2019) http://biobestv2.firstsite.be/en/side-effect-manual
Aphidius spp.	Genus	Braconidae	Hymenoptera	Intertional	Chlorpyrifos	1B			>75%; Cat 4		Unspecified	Field Trial	SA			Biobest Side Effect Manual (2019) http://biobestv2.firstsite.be/en/side-effect-manual
Aphidius spp.	Genus	Braconidae	Hymenoptera	Intertional	Cypermethrin	3A			>75%; Cat 4		Unspecified	Field Trial	SA			Biobest Side Effect Manual (2019) http://biobestv2.firstsite.be/en/side-effect-manual
Aphidius spp.	Genus	Braconidae	Hymenoptera	Intertional	Deltamethrin	3A			>75%; Cat 4		Unspecified	Field Trial	SA			Biobest Side Effect Manual (2019) http://biobestv2.firstsite.be/en/side-effect-manual
Aphidius spp.	Genus	Braconidae	Hymenoptera	Intertional	Diafenthiuron	12A			>75%; Cat 4		Unspecified	Field Trial	SA			Biobest Side Effect Manual (2019) http://biobestv2.firstsite.be/en/side-effect-manual
Aphidius spp.	Genus	Braconidae	Hymenoptera	Intertional	Diazinon	1B			>75%; Cat 4		Unspecified	Field Trial	SA			Biobest Side Effect Manual (2019) http://biobestv2.firstsite.be/en/side-effect-manual
Aphidius spp.	Genus	Braconidae	Hymenoptera	Intertional	Dimethoate	1B			>75%; Cat 4		Unspecified	Field Trial	SA			Biobest Side Effect Manual (2019) http://biobestv2.firstsite.be/en/side-effect-manual
Aphidius spp.	Genus	Braconidae	Hymenoptera	Intertional	Esfenvalerate	3A			>75%; Cat 4		Unspecified	Field Trial	SA			Biobest Side Effect Manual (2019) http://biobestv2.firstsite.be/en/side-effect-manual
Aphidius spp.	Genus	Braconidae	Hymenoptera	Intertional	Fipronil	2B			>75%; Cat 4		Unspecified	Field Trial	SA			Biobest Side Effect Manual (2019) http://biobestv2.firstsite.be/en/side-effect-manual
Aphidius spp.	Genus	Braconidae	Hymenoptera	Intertional	Indoxacarb	22A			50-75%; Cat 3		Unspecified	Field Trial	SA			Biobest Side Effect Manual (2019) http://biobestv2.firstsite.be/en/side-effect-manual
Aphidius spp.	Genus	Braconidae	Hymenoptera	Intertional	Lambda-cyhalothrin	3A			>75%; Cat 4		Unspecified	Field Trial	SA			Biobest Side Effect Manual (2019) http://biobestv2.firstsite.be/en/side-effect-manual
Aphidius spp.	Genus	Braconidae	Hymenoptera	Intertional	Methidathion	1B			>75%; Cat 4		Unspecified	Field Trial	SA			Biobest Side Effect Manual (2019) http://biobestv2.firstsite.be/en/side-effect-manual
Aphidius spp.	Genus	Braconidae	Hymenoptera	Intertional	Methiocarb	1A			>75%; Cat 4		Unspecified	Field Trial	SA			Biobest Side Effect Manual (2019) http://biobestv2.firstsite.be/en/side-effect-manual
Aphidius spp.	Genus	Braconidae	Hymenoptera	Intertional	Methiocarb	1A			50-75%; Cat 3		Unspecified	Field Trial	SA			Biobest Side Effect Manual (2019) http://biobestv2.firstsite.be/en/side-effect-manual
Aphidius spp.	Genus	Braconidae	Hymenoptera	Intertional	Methomyl	1A			>75%; Cat 4		Unspecified	Field Trial	SA			Biobest Side Effect Manual (2019) http://biobestv2.firstsite.be/en/side-effect-manual
Aphidius spp.	Genus	Braconidae	Hymenoptera	Intertional	Omethoate	1B			>75%; Cat 4		Unspecified	Field Trial	SA			Biobest Side Effect Manual (2019) http://biobestv2.firstsite.be/en/side-effect-manual
Aphidius spp.	Genus	Braconidae	Hymenoptera	Intertional	Permethrin	3A			>75%; Cat 4		Unspecified	Field Trial	SA			Biobest Side Effect Manual (2019) http://biobestv2.firstsite.be/en/side-effect-manual
Aphidius spp.	Genus	Braconidae	Hymenoptera	Intertional	Phosmet	1B			>75%; Cat 4		Unspecified	Field Trial	SA			Biobest Side Effect Manual (2019) http://biobestv2.firstsite.be/en/side-effect-manual
Aphidius spp.	Genus	Braconidae	Hymenoptera	Intertional	Pirimicarb	1A			<25%; Cat 1		Unspecified	Field Trial	SA			Biobest Side Effect Manual (2019) http://biobestv2.firstsite.be/en/side-effect-manual
Aphidius spp.	Genus	Braconidae	Hymenoptera	Intertional	Trichlorfon	1B			>75%; Cat 4		Unspecified	Field Trial	SA			Biobest Side Effect Manual (2019) http://biobestv2.firstsite.be/en/side-effect-manual
Chrysoperla carnea	Species	Chrysopidae	Neuroptera	Intertional	Omethoate	1B			25-50%; Cat 2		RC	Field Trial	SA			Biobest Side Effect Manual (2019) http://biobestv2.firstsite.be/en/side-effect-manual
Chrysoperla carnea	Species	Chrysopidae	Neuroptera	Intertional	Pirimicarb	1A			25-50%; Cat 2		Unspecified	Field Trial	FM			Biobest Side Effect Manual (2019) http://biobestv2.firstsite.be/en/side-effect-manual
Chrysoperla carnea	Species	Chrysopidae	Neuroptera	Intertional	Imidacloprid	4A			<25%; Cat 1		Unspecified	Field Trial	IR			Biobest Side Effect Manual (2019) http://biobestv2.firstsite.be/en/side-effect-manual
Chrysoperla carnea	Species	Chrysopidae	Neuroptera	Intertional	Abamectin	6			<25%; Cat 1		Unspecified	Field Trial	SA			Biobest Side Effect Manual (2019) http://biobestv2.firstsite.be/en/side-effect-manual
Chrysoperla carnea	Species	Chrysopidae	Neuroptera	Intertional	Abamectin	6			>75%; Cat 4		Unspecified	Field Trial	SA			Biobest Side Effect Manual (2019) http://biobestv2.firstsite.be/en/side-effect-manual
Chrysoperla carnea	Species	Chrysopidae	Neuroptera	Intertional	Alpha-cypermethrin	3A			>75%; Cat 4		Unspecified	Field Trial	SA			Biobest Side Effect Manual (2019) http://biobestv2.firstsite.be/en/side-effect-manual
Chrysoperla carnea	Species	Chrysopidae	Neuroptera	Intertional	Bacillus thuringiensis (Bt)	11A			<25%; Cat 1		Unspecified	Field Trial	SA			Biobest Side Effect Manual (2019) http://biobestv2.firstsite.be/en/side-effect-manual
Chrysoperla carnea	Species	Chrysopidae	Neuroptera	Intertional	Bifenthrin	3A			>75%; Cat 4		Unspecified	Field Trial	SA			Biobest Side Effect Manual (2019) http://biobestv2.firstsite.be/en/side-effect-manual
Chrysoperla carnea	Species	Chrysopidae	Neuroptera	Intertional	Carbaryl	1A			>75%; Cat 4		Unspecified	Field Trial	SA			Biobest Side Effect Manual (2019) http://biobestv2.firstsite.be/en/side-effect-manual
Chrysoperla carnea	Species	Chrysopidae	Neuroptera	Intertional	Chlorpyrifos	1B			>75%; Cat 4		Unspecified	Field Trial	SA			Biobest Side Effect Manual (2019) http://biobestv2.firstsite.be/en/side-effect-manual
Chrysoperla carnea	Species	Chrysopidae	Neuroptera	Intertional	Cypermethrin	3A			>75%; Cat 4		Unspecified	Field Trial	SA			Biobest Side Effect Manual (2019) http://biobestv2.firstsite.be/en/side-effect-manual
Chrysoperla carnea	Species	Chrysopidae	Neuroptera	Intertional	Deltamethrin	3A			>75%; Cat 4		Unspecified	Field Trial	SA			Biobest Side Effect Manual (2019) http://biobestv2.firstsite.be/en/side-effect-manual
Chrysoperla carnea	Species	Chrysopidae	Neuroptera	Intertional	Diafenthiuron	12A			<25%; Cat 1		Unspecified	Field Trial	SA			Biobest Side Effect Manual (2019) http://biobestv2.firstsite.be/en/side-effect-manual
Chrysoperla carnea	Species	Chrysopidae	Neuroptera	Intertional	Diafenthiuron	12A			25-50%; Cat 2		Unspecified	Field Trial	SA			Biobest Side Effect Manual (2019) http://biobestv2.firstsite.be/en/side-effect-manual
Chrysoperla carnea	Species	Chrysopidae	Neuroptera	Intertional	Diazinon	1B			>75%; Cat 4		Unspecified	Field Trial	SA			Biobest Side Effect Manual (2019) http://biobestv2.firstsite.be/en/side-effect-manual
Chrysoperla carnea	Species	Chrysopidae	Neuroptera	Intertional	Diazinon	1B			50-75%; Cat 3		Unspecified	Field Trial	SA			Biobest Side Effect Manual (2019) http://biobestv2.firstsite.be/en/side-effect-manual
Chrysoperla carnea	Species	Chrysopidae	Neuroptera	Intertional	Dimethoate	1B			>75%; Cat 4		Unspecified	Field Trial	SA			Biobest Side Effect Manual (2019) http://biobestv2.firstsite.be/en/side-effect-manual
Chrysoperla carnea	Species	Chrysopidae	Neuroptera	Intertional	Esfenvalerate	3A			>75%; Cat 4		Unspecified	Field Trial	SA			Biobest Side Effect Manual (2019) http://biobestv2.firstsite.be/en/side-effect-manual
Chrysoperla carnea	Species	Chrysopidae	Neuroptera	Intertional	Fipronil	2B			>75%; Cat 4		Unspecified	Field Trial	SA			Biobest Side Effect Manual (2019) http://biobestv2.firstsite.be/en/side-effect-manual
Chrysoperla carnea	Species	Chrysopidae	Neuroptera	Intertional	Imidacloprid	4A			>75%; Cat 4		Unspecified	Field Trial	SA			Biobest Side Effect Manual (2019) http://biobestv2.firstsite.be/en/side-effect-manual
Chrysoperla carnea	Species	Chrysopidae	Neuroptera	Intertional	Indoxacarb	22A			<25%; Cat 1		Unspecified	Field Trial	SA			Biobest Side Effect Manual (2019) http://biobestv2.firstsite.be/en/side-effect-manual
Chrysoperla carnea	Species	Chrysopidae	Neuroptera	Intertional	Lambda-cyhalothrin	3A			>75%; Cat 4		Unspecified	Field Trial	SA			Biobest Side Effect Manual (2019) http://biobestv2.firstsite.be/en/side-effect-manual
Chrysoperla carnea	Species	Chrysopidae	Neuroptera	Intertional	Lambda-cyhalothrin	3A			25-50%; Cat 2		Unspecified	Field Trial	SA			Biobest Side Effect Manual (2019) http://biobestv2.firstsite.be/en/side-effect-manual
Chrysoperla carnea	Species	Chrysopidae	Neuroptera	Intertional	Methidathion	1B			>75%; Cat 4		Unspecified	Field Trial	SA			Biobest Side Effect Manual (2019) http://biobestv2.firstsite.be/en/side-effect-manual
Chrysoperla carnea	Species	Chrysopidae	Neuroptera	Intertional	Methiocarb	1A			>75%; Cat 4		Unspecified	Field Trial	SA			Biobest Side Effect Manual (2019) http://biobestv2.firstsite.be/en/side-effect-manual
Chrysoperla carnea	Species	Chrysopidae	Neuroptera	Intertional	Methomyl	1A			>75%; Cat 4		Unspecified	Field Trial	SA			Biobest Side Effect Manual (2019) http://biobestv2.firstsite.be/en/side-effect-manual
Chrysoperla carnea	Species	Chrysopidae	Neuroptera	Intertional	Omethoate	1B			>75%; Cat 4		Unspecified	Field Trial	SA			Biobest Side Effect Manual (2019) http://biobestv2.firstsite.be/en/side-effect-manual
Chrysoperla carnea	Species	Chrysopidae	Neuroptera	Intertional	Omethoate	1B			25-50%; Cat 2		Unspecified	Field Trial	SA			Biobest Side Effect Manual (2019) http://biobestv2.firstsite.be/en/side-effect-manual
Chrysoperla carnea	Species	Chrysopidae	Neuroptera	Intertional	Permethrin	3A			>75%; Cat 4		Unspecified	Field Trial	SA			Biobest Side Effect Manual (2019) http://biobestv2.firstsite.be/en/side-effect-manual
Chrysoperla carnea	Species	Chrysopidae	Neuroptera	Intertional	Permethrin	3A			50-75%; Cat 3		Unspecified	Field Trial	SA			Biobest Side Effect Manual (2019) http://biobestv2.firstsite.be/en/side-effect-manual
Chrysoperla carnea	Species	Chrysopidae	Neuroptera	Intertional	Phosmet	1B			25-50%; Cat 2		Unspecified	Field Trial	SA			Biobest Side Effect Manual (2019) http://biobestv2.firstsite.be/en/side-effect-manual
Chrysoperla carnea	Species	Chrysopidae	Neuroptera	Intertional	Pirimicarb	1A			<25%; Cat 1		Unspecified	Field Trial	SA			Biobest Side Effect Manual (2019) http://biobestv2.firstsite.be/en/side-effect-manual
Chrysoperla carnea	Species	Chrysopidae	Neuroptera	Intertional	Pirimicarb	1A			25-50%; Cat 2		Unspecified	Field Trial	SA			Biobest Side Effect Manual (2019) http://biobestv2.firstsite.be/en/side-effect-manual
Chrysoperla carnea	Species	Chrysopidae	Neuroptera	Intertional	Trichlorfon	1B			<25%; Cat 1		Unspecified	Field Trial	SA			Biobest Side Effect Manual (2019) http://biobestv2.firstsite.be/en/side-effect-manual
Hypoaspis spp.	Genus	Laelapidae	Mesostigmata	Intertional	Omethoate	1B			25-50%; Cat 2		RC	Field Trial	SA			Biobest Side Effect Manual (2019) http://biobestv2.firstsite.be/en/side-effect-manual
Hypoaspis spp.	Genus	Laelapidae	Mesostigmata	Intertional	Pirimicarb	1A			<25%; Cat 1		Unspecified	Field Trial	FM			Biobest Side Effect Manual (2019) http://biobestv2.firstsite.be/en/side-effect-manual
Hypoaspis spp.	Genus	Laelapidae	Mesostigmata	Intertional	Fipronil	2B			>75%; Cat 4		Unspecified	Field Trial	IR			Biobest Side Effect Manual (2019) http://biobestv2.firstsite.be/en/side-effect-manual
Hypoaspis spp.	Genus	Laelapidae	Mesostigmata	Intertional	Imidacloprid	4A			>75%; Cat 4		Unspecified	Field Trial	IR			Biobest Side Effect Manual (2019) http://biobestv2.firstsite.be/en/side-effect-manual
Hypoaspis spp.	Genus	Laelapidae	Mesostigmata	Intertional	Methomyl	1A			>75%; Cat 4		Unspecified	Field Trial	IR			Biobest Side Effect Manual (2019) http://biobestv2.firstsite.be/en/side-effect-manual
Hypoaspis spp.	Genus	Laelapidae	Mesostigmata	Intertional	Thiamethoxam	4A			>75%; Cat 4		Unspecified	Field Trial	IR			Biobest Side Effect Manual (2019) http://biobestv2.firstsite.be/en/side-effect-manual
Hypoaspis spp.	Genus	Laelapidae	Mesostigmata	Intertional	Abamectin	6			25-50%; Cat 2		Unspecified	Field Trial	SA			Biobest Side Effect Manual (2019) http://biobestv2.firstsite.be/en/side-effect-manual
Hypoaspis spp.	Genus	Laelapidae	Mesostigmata	Intertional	Alpha-cypermethrin	3A			50-75%; Cat 3		Unspecified	Field Trial	SA			Biobest Side Effect Manual (2019) http://biobestv2.firstsite.be/en/side-effect-manual
Hypoaspis spp.	Genus	Laelapidae	Mesostigmata	Intertional	Bacillus thuringiensis (Bt)	11A			<25%; Cat 1		Unspecified	Field Trial	SA			Biobest Side Effect Manual (2019) http://biobestv2.firstsite.be/en/side-effect-manual
Hypoaspis spp.	Genus	Laelapidae	Mesostigmata	Intertional	Bifenthrin	3A			>75%; Cat 4		Unspecified	Field Trial	SA			Biobest Side Effect Manual (2019) http://biobestv2.firstsite.be/en/side-effect-manual
Hypoaspis spp.	Genus	Laelapidae	Mesostigmata	Intertional	Carbaryl	1A			25-50%; Cat 2		Unspecified	Field Trial	SA			Biobest Side Effect Manual (2019) http://biobestv2.firstsite.be/en/side-effect-manual
Hypoaspis spp.	Genus	Laelapidae	Mesostigmata	Intertional	Chlorpyrifos	1B			25-50%; Cat 2		Unspecified	Field Trial	SA			Biobest Side Effect Manual (2019) http://biobestv2.firstsite.be/en/side-effect-manual
Hypoaspis spp.	Genus	Laelapidae	Mesostigmata	Intertional	Cypermethrin	3A			>75%; Cat 4		Unspecified	Field Trial	SA			Biobest Side Effect Manual (2019) http://biobestv2.firstsite.be/en/side-effect-manual
Hypoaspis spp.	Genus	Laelapidae	Mesostigmata	Intertional	Deltamethrin	3A			50-75%; Cat 3		Unspecified	Field Trial	SA			Biobest Side Effect Manual (2019) http://biobestv2.firstsite.be/en/side-effect-manual
Hypoaspis spp.	Genus	Laelapidae	Mesostigmata	Intertional	Diafenthiuron	12A			25-50%; Cat 2		Unspecified	Field Trial	SA			Biobest Side Effect Manual (2019) http://biobestv2.firstsite.be/en/side-effect-manual
Hypoaspis spp.	Genus	Laelapidae	Mesostigmata	Intertional	Dimethoate	1B			<25%; Cat 1		Unspecified	Field Trial	SA			Biobest Side Effect Manual (2019) http://biobestv2.firstsite.be/en/side-effect-manual
Hypoaspis spp.	Genus	Laelapidae	Mesostigmata	Intertional	Esfenvalerate	3A			>75%; Cat 4		Unspecified	Field Trial	SA			Biobest Side Effect Manual (2019) http://biobestv2.firstsite.be/en/side-effect-manual
Hypoaspis spp.	Genus	Laelapidae	Mesostigmata	Intertional	Fipronil	2B			>75%; Cat 4		Unspecified	Field Trial	SA			Biobest Side Effect Manual (2019) http://biobestv2.firstsite.be/en/side-effect-manual
Hypoaspis spp.	Genus	Laelapidae	Mesostigmata	Intertional	Imidacloprid	4A			>75%; Cat 4		Unspecified	Field Trial	SA			Biobest Side Effect Manual (2019) http://biobestv2.firstsite.be/en/side-effect-manual
Hypoaspis spp.	Genus	Laelapidae	Mesostigmata	Intertional	Indoxacarb	22A			<25%; Cat 1		Unspecified	Field Trial	SA			Biobest Side Effect Manual (2019) http://biobestv2.firstsite.be/en/side-effect-manual
Hypoaspis spp.	Genus	Laelapidae	Mesostigmata	Intertional	Lambda-cyhalothrin	3A			>75%; Cat 4		Unspecified	Field Trial	SA			Biobest Side Effect Manual (2019) http://biobestv2.firstsite.be/en/side-effect-manual
Hypoaspis spp.	Genus	Laelapidae	Mesostigmata	Intertional	Methidathion	1B			>75%; Cat 4		Unspecified	Field Trial	SA			Biobest Side Effect Manual (2019) http://biobestv2.firstsite.be/en/side-effect-manual
Hypoaspis spp.	Genus	Laelapidae	Mesostigmata	Intertional	Methiocarb	1A			50-75%; Cat 3		Unspecified	Field Trial	SA			Biobest Side Effect Manual (2019) http://biobestv2.firstsite.be/en/side-effect-manual
Hypoaspis spp.	Genus	Laelapidae	Mesostigmata	Intertional	Methomyl	1A			>75%; Cat 4		Unspecified	Field Trial	SA			Biobest Side Effect Manual (2019) http://biobestv2.firstsite.be/en/side-effect-manual
Hypoaspis spp.	Genus	Laelapidae	Mesostigmata	Intertional	Omethoate	1B			25-50%; Cat 2		Unspecified	Field Trial	SA			Biobest Side Effect Manual (2019) http://biobestv2.firstsite.be/en/side-effect-manual
Hypoaspis spp.	Genus	Laelapidae	Mesostigmata	Intertional	Permethrin	3A			50-75%; Cat 3		Unspecified	Field Trial	SA			Biobest Side Effect Manual (2019) http://biobestv2.firstsite.be/en/side-effect-manual
Hypoaspis spp.	Genus	Laelapidae	Mesostigmata	Intertional	Pirimicarb	1A			<25%; Cat 1		Unspecified	Field Trial	SA			Biobest Side Effect Manual (2019) http://biobestv2.firstsite.be/en/side-effect-manual
Hypoaspis spp.	Genus	Laelapidae	Mesostigmata	Intertional	Thiamethoxam	4A			25-50%; Cat 2		Unspecified	Field Trial	SA			Biobest Side Effect Manual (2019) http://biobestv2.firstsite.be/en/side-effect-manual
Hypoaspis spp.	Genus	Laelapidae	Mesostigmata	Intertional	Trichlorfon	1B			25-50%; Cat 2		Unspecified	Field Trial	SA			Biobest Side Effect Manual (2019) http://biobestv2.firstsite.be/en/side-effect-manual
Neoseiulus californicus	Species	Phytoseiidae	Mesostigmata	Intertional	Omethoate	1B			>75%; Cat 4		RC	Field Trial	SA			Biobest Side Effect Manual (2019) http://biobestv2.firstsite.be/en/side-effect-manual
Neoseiulus californicus	Species	Phytoseiidae	Mesostigmata	Intertional	Pirimicarb	1A			25-50%; Cat 2		Unspecified	Field Trial	FM			Biobest Side Effect Manual (2019) http://biobestv2.firstsite.be/en/side-effect-manual
Neoseiulus californicus	Species	Phytoseiidae	Mesostigmata	Intertional	Imidacloprid	4A			<25%; Cat 1		Unspecified	Field Trial	IR			Biobest Side Effect Manual (2019) http://biobestv2.firstsite.be/en/side-effect-manual
Neoseiulus californicus	Species	Phytoseiidae	Mesostigmata	Intertional	Thiamethoxam	4A			<25%; Cat 1		Unspecified	Field Trial	IR			Biobest Side Effect Manual (2019) http://biobestv2.firstsite.be/en/side-effect-manual
Neoseiulus californicus	Species	Phytoseiidae	Mesostigmata	Intertional	Abamectin	6			>75%; Cat 4		Unspecified	Field Trial	SA			Biobest Side Effect Manual (2019) http://biobestv2.firstsite.be/en/side-effect-manual
Neoseiulus californicus	Species	Phytoseiidae	Mesostigmata	Intertional	Alpha-cypermethrin	3A			>75%; Cat 4		Unspecified	Field Trial	SA			Biobest Side Effect Manual (2019) http://biobestv2.firstsite.be/en/side-effect-manual
Neoseiulus californicus	Species	Phytoseiidae	Mesostigmata	Intertional	Bacillus thuringiensis (Bt)	11A			<25%; Cat 1		Unspecified	Field Trial	SA			Biobest Side Effect Manual (2019) http://biobestv2.firstsite.be/en/side-effect-manual
Neoseiulus californicus	Species	Phytoseiidae	Mesostigmata	Intertional	Bifenthrin	3A			>75%; Cat 4		Unspecified	Field Trial	SA			Biobest Side Effect Manual (2019) http://biobestv2.firstsite.be/en/side-effect-manual
Neoseiulus californicus	Species	Phytoseiidae	Mesostigmata	Intertional	Carbaryl	1A			50-75%; Cat 3		Unspecified	Field Trial	SA			Biobest Side Effect Manual (2019) http://biobestv2.firstsite.be/en/side-effect-manual
Neoseiulus californicus	Species	Phytoseiidae	Mesostigmata	Intertional	Chlorantraniliprole	28			50-75%; Cat 3		Unspecified	Field Trial	SA			Biobest Side Effect Manual (2019) http://biobestv2.firstsite.be/en/side-effect-manual
Neoseiulus californicus	Species	Phytoseiidae	Mesostigmata	Intertional	Chlorpyrifos	1B			50-75%; Cat 3		Unspecified	Field Trial	SA			Biobest Side Effect Manual (2019) http://biobestv2.firstsite.be/en/side-effect-manual
Neoseiulus californicus	Species	Phytoseiidae	Mesostigmata	Intertional	Deltamethrin	3A			50-75%; Cat 3		Unspecified	Field Trial	SA			Biobest Side Effect Manual (2019) http://biobestv2.firstsite.be/en/side-effect-manual
Neoseiulus californicus	Species	Phytoseiidae	Mesostigmata	Intertional	Diafenthiuron	12A			50-75%; Cat 3		Unspecified	Field Trial	SA			Biobest Side Effect Manual (2019) http://biobestv2.firstsite.be/en/side-effect-manual
Neoseiulus californicus	Species	Phytoseiidae	Mesostigmata	Intertional	Diazinon	1B			25-50%; Cat 2		Unspecified	Field Trial	SA			Biobest Side Effect Manual (2019) http://biobestv2.firstsite.be/en/side-effect-manual
Neoseiulus californicus	Species	Phytoseiidae	Mesostigmata	Intertional	Dimethoate	1B			50-75%; Cat 3		Unspecified	Field Trial	SA			Biobest Side Effect Manual (2019) http://biobestv2.firstsite.be/en/side-effect-manual
Neoseiulus californicus	Species	Phytoseiidae	Mesostigmata	Intertional	Esfenvalerate	3A			50-75%; Cat 3		Unspecified	Field Trial	SA			Biobest Side Effect Manual (2019) http://biobestv2.firstsite.be/en/side-effect-manual
Neoseiulus californicus	Species	Phytoseiidae	Mesostigmata	Intertional	Fipronil	2B			>75%; Cat 4		Unspecified	Field Trial	SA			Biobest Side Effect Manual (2019) http://biobestv2.firstsite.be/en/side-effect-manual
Neoseiulus californicus	Species	Phytoseiidae	Mesostigmata	Intertional	Imidacloprid	4A			>75%; Cat 4		Unspecified	Field Trial	SA			Biobest Side Effect Manual (2019) http://biobestv2.firstsite.be/en/side-effect-manual
Neoseiulus californicus	Species	Phytoseiidae	Mesostigmata	Intertional	Indoxacarb	22A			<25%; Cat 1		Unspecified	Field Trial	SA			Biobest Side Effect Manual (2019) http://biobestv2.firstsite.be/en/side-effect-manual
Neoseiulus californicus	Species	Phytoseiidae	Mesostigmata	Intertional	Lambda-cyhalothrin	3A			50-75%; Cat 3		Unspecified	Field Trial	SA			Biobest Side Effect Manual (2019) http://biobestv2.firstsite.be/en/side-effect-manual
Neoseiulus californicus	Species	Phytoseiidae	Mesostigmata	Intertional	Methidathion	1B			>75%; Cat 4		Unspecified	Field Trial	SA			Biobest Side Effect Manual (2019) http://biobestv2.firstsite.be/en/side-effect-manual
Neoseiulus californicus	Species	Phytoseiidae	Mesostigmata	Intertional	Methiocarb	1A			>75%; Cat 4		Unspecified	Field Trial	SA			Biobest Side Effect Manual (2019) http://biobestv2.firstsite.be/en/side-effect-manual
Neoseiulus californicus	Species	Phytoseiidae	Mesostigmata	Intertional	Methomyl	1A			>75%; Cat 4		Unspecified	Field Trial	SA			Biobest Side Effect Manual (2019) http://biobestv2.firstsite.be/en/side-effect-manual
Neoseiulus californicus	Species	Phytoseiidae	Mesostigmata	Intertional	Omethoate	1B			>75%; Cat 4		Unspecified	Field Trial	SA			Biobest Side Effect Manual (2019) http://biobestv2.firstsite.be/en/side-effect-manual
Neoseiulus californicus	Species	Phytoseiidae	Mesostigmata	Intertional	Permethrin	3A			>75%; Cat 4		Unspecified	Field Trial	SA			Biobest Side Effect Manual (2019) http://biobestv2.firstsite.be/en/side-effect-manual
Neoseiulus californicus	Species	Phytoseiidae	Mesostigmata	Intertional	Phosmet	1B			<25%; Cat 1		Unspecified	Field Trial	SA			Biobest Side Effect Manual (2019) http://biobestv2.firstsite.be/en/side-effect-manual
Neoseiulus californicus	Species	Phytoseiidae	Mesostigmata	Intertional	Pirimicarb	1A			<25%; Cat 1		Unspecified	Field Trial	SA			Biobest Side Effect Manual (2019) http://biobestv2.firstsite.be/en/side-effect-manual
Neoseiulus californicus	Species	Phytoseiidae	Mesostigmata	Intertional	Thiamethoxam	4A			25-50%; Cat 2		Unspecified	Field Trial	SA			Biobest Side Effect Manual (2019) http://biobestv2.firstsite.be/en/side-effect-manual
Neoseiulus cucumeris	Species	Phytoseiidae	Mesostigmata	Intertional	Pirimicarb	1A			25-50%; Cat 2		Unspecified	Field Trial	FM			Biobest Side Effect Manual (2019) http://biobestv2.firstsite.be/en/side-effect-manual
Neoseiulus cucumeris	Species	Phytoseiidae	Mesostigmata	Intertional	Imidacloprid	4A			<25%; Cat 1		Unspecified	Field Trial	IR			Biobest Side Effect Manual (2019) http://biobestv2.firstsite.be/en/side-effect-manual
Neoseiulus cucumeris	Species	Phytoseiidae	Mesostigmata	Intertional	Cypermethrin	3A			>75%; Cat 4		Unspecified	Field Trial	SA			Biobest Side Effect Manual (2019) http://biobestv2.firstsite.be/en/side-effect-manual
Neoseiulus cucumeris	Species	Phytoseiidae	Mesostigmata	Intertional	Methomyl	1A			>75%; Cat 4		Unspecified	Field Trial	SA			Biobest Side Effect Manual (2019) http://biobestv2.firstsite.be/en/side-effect-manual
Neoseiulus cucumeris	Species	Phytoseiidae	Mesostigmata	Intertional	Abamectin	6			>75%; Cat 4		Unspecified	Field Trial	SA			Biobest Side Effect Manual (2019) http://biobestv2.firstsite.be/en/side-effect-manual
Neoseiulus cucumeris	Species	Phytoseiidae	Mesostigmata	Intertional	Alpha-cypermethrin	3A			>75%; Cat 4		Unspecified	Field Trial	SA			Biobest Side Effect Manual (2019) http://biobestv2.firstsite.be/en/side-effect-manual
Neoseiulus cucumeris	Species	Phytoseiidae	Mesostigmata	Intertional	Bacillus thuringiensis (Bt)	11A			<25%; Cat 1		Unspecified	Field Trial	SA			Biobest Side Effect Manual (2019) http://biobestv2.firstsite.be/en/side-effect-manual
Neoseiulus cucumeris	Species	Phytoseiidae	Mesostigmata	Intertional	Beta-cypermethrin	3A			<25%; Cat 1		Unspecified	Field Trial	SA			Biobest Side Effect Manual (2019) http://biobestv2.firstsite.be/en/side-effect-manual
Neoseiulus cucumeris	Species	Phytoseiidae	Mesostigmata	Intertional	Bifenthrin	3A			>75%; Cat 4		Unspecified	Field Trial	SA			Biobest Side Effect Manual (2019) http://biobestv2.firstsite.be/en/side-effect-manual
Neoseiulus cucumeris	Species	Phytoseiidae	Mesostigmata	Intertional	Carbaryl	1A			>75%; Cat 4		Unspecified	Field Trial	SA			Biobest Side Effect Manual (2019) http://biobestv2.firstsite.be/en/side-effect-manual
Neoseiulus cucumeris	Species	Phytoseiidae	Mesostigmata	Intertional	Chlorpyrifos	1B			>75%; Cat 4		Unspecified	Field Trial	SA			Biobest Side Effect Manual (2019) http://biobestv2.firstsite.be/en/side-effect-manual
Neoseiulus cucumeris	Species	Phytoseiidae	Mesostigmata	Intertional	Deltamethrin	3A			>75%; Cat 4		Unspecified	Field Trial	SA			Biobest Side Effect Manual (2019) http://biobestv2.firstsite.be/en/side-effect-manual
Neoseiulus cucumeris	Species	Phytoseiidae	Mesostigmata	Intertional	Diafenthiuron	12A			50-75%; Cat 3		Unspecified	Field Trial	SA			Biobest Side Effect Manual (2019) http://biobestv2.firstsite.be/en/side-effect-manual
Neoseiulus cucumeris	Species	Phytoseiidae	Mesostigmata	Intertional	Diazinon	1B			>75%; Cat 4		Unspecified	Field Trial	SA			Biobest Side Effect Manual (2019) http://biobestv2.firstsite.be/en/side-effect-manual
Neoseiulus cucumeris	Species	Phytoseiidae	Mesostigmata	Intertional	Dimethoate	1B			>75%; Cat 4		Unspecified	Field Trial	SA			Biobest Side Effect Manual (2019) http://biobestv2.firstsite.be/en/side-effect-manual
Neoseiulus cucumeris	Species	Phytoseiidae	Mesostigmata	Intertional	Esfenvalerate	3A			>75%; Cat 4		Unspecified	Field Trial	SA			Biobest Side Effect Manual (2019) http://biobestv2.firstsite.be/en/side-effect-manual
Neoseiulus cucumeris	Species	Phytoseiidae	Mesostigmata	Intertional	Fipronil	2B			>75%; Cat 4		Unspecified	Field Trial	SA			Biobest Side Effect Manual (2019) http://biobestv2.firstsite.be/en/side-effect-manual
Neoseiulus cucumeris	Species	Phytoseiidae	Mesostigmata	Intertional	Imidacloprid	4A			>75%; Cat 4		Unspecified	Field Trial	SA			Biobest Side Effect Manual (2019) http://biobestv2.firstsite.be/en/side-effect-manual
Neoseiulus cucumeris	Species	Phytoseiidae	Mesostigmata	Intertional	Indoxacarb	22A			<25%; Cat 1		Unspecified	Field Trial	SA			Biobest Side Effect Manual (2019) http://biobestv2.firstsite.be/en/side-effect-manual
Neoseiulus cucumeris	Species	Phytoseiidae	Mesostigmata	Intertional	Lambda-cyhalothrin	3A			>75%; Cat 4		Unspecified	Field Trial	SA			Biobest Side Effect Manual (2019) http://biobestv2.firstsite.be/en/side-effect-manual
Neoseiulus cucumeris	Species	Phytoseiidae	Mesostigmata	Intertional	Methidathion	1B			>75%; Cat 4		Unspecified	Field Trial	SA			Biobest Side Effect Manual (2019) http://biobestv2.firstsite.be/en/side-effect-manual
Neoseiulus cucumeris	Species	Phytoseiidae	Mesostigmata	Intertional	Methiocarb	1A			>75%; Cat 4		Unspecified	Field Trial	SA			Biobest Side Effect Manual (2019) http://biobestv2.firstsite.be/en/side-effect-manual
Neoseiulus cucumeris	Species	Phytoseiidae	Mesostigmata	Intertional	Omethoate	1B			>75%; Cat 4		Unspecified	Field Trial	SA			Biobest Side Effect Manual (2019) http://biobestv2.firstsite.be/en/side-effect-manual
Neoseiulus cucumeris	Species	Phytoseiidae	Mesostigmata	Intertional	Permethrin	3A			>75%; Cat 4		Unspecified	Field Trial	SA			Biobest Side Effect Manual (2019) http://biobestv2.firstsite.be/en/side-effect-manual
Neoseiulus cucumeris	Species	Phytoseiidae	Mesostigmata	Intertional	Pirimicarb	1A			50-75%; Cat 3		Unspecified	Field Trial	SA			Biobest Side Effect Manual (2019) http://biobestv2.firstsite.be/en/side-effect-manual
Neoseiulus cucumeris	Species	Phytoseiidae	Mesostigmata	Intertional	Thiamethoxam	4A			>75%; Cat 4		Unspecified	Field Trial	SA			Biobest Side Effect Manual (2019) http://biobestv2.firstsite.be/en/side-effect-manual
Neoseiulus cucumeris	Species	Phytoseiidae	Mesostigmata	Intertional	Trichlorfon	1B			>75%; Cat 4		Unspecified	Field Trial	SA			Biobest Side Effect Manual (2019) http://biobestv2.firstsite.be/en/side-effect-manual
Neoseiulus cucumeris	Species	Phytoseiidae	Mesostigmata	Intertional	Omethoate	1B			>75%; Cat 4		RC	Field Trial	SA			Biobest Side Effect Manual (2019) http://biobestv2.firstsite.be/en/side-effect-manual
Orius sp.	Genus	Anthocoridae	Hemiptera	Intertional	Pirimicarb	1A			25-50%; Cat 2		Unspecified	Field Trial	FM			Biobest Side Effect Manual (2019) http://biobestv2.firstsite.be/en/side-effect-manual
Orius sp.	Genus	Anthocoridae	Hemiptera	Intertional	Fipronil	2B			25-50%; Cat 2		Unspecified	Field Trial	IR			Biobest Side Effect Manual (2019) http://biobestv2.firstsite.be/en/side-effect-manual
Orius sp.	Genus	Anthocoridae	Hemiptera	Intertional	Imidacloprid	4A			>75%; Cat 4		Unspecified	Field Trial	IR			Biobest Side Effect Manual (2019) http://biobestv2.firstsite.be/en/side-effect-manual
Orius sp.	Genus	Anthocoridae	Hemiptera	Intertional	Methomyl	1A			25-50%; Cat 2		Unspecified	Field Trial	IR			Biobest Side Effect Manual (2019) http://biobestv2.firstsite.be/en/side-effect-manual
Orius sp.	Genus	Anthocoridae	Hemiptera	Intertional	Methomyl	1A			50-75%; Cat 3		Unspecified	Field Trial	IR			Biobest Side Effect Manual (2019) http://biobestv2.firstsite.be/en/side-effect-manual
Orius sp.	Genus	Anthocoridae	Hemiptera	Intertional	Thiamethoxam	4A			>75%; Cat 4		Unspecified	Field Trial	IR			Biobest Side Effect Manual (2019) http://biobestv2.firstsite.be/en/side-effect-manual
Orius sp.	Genus	Anthocoridae	Hemiptera	Intertional	Abamectin	6			>75%; Cat 4		Unspecified	Field Trial	SA			Biobest Side Effect Manual (2019) http://biobestv2.firstsite.be/en/side-effect-manual
Orius sp.	Genus	Anthocoridae	Hemiptera	Intertional	Alpha-cypermethrin	3A			>75%; Cat 4		Unspecified	Field Trial	SA			Biobest Side Effect Manual (2019) http://biobestv2.firstsite.be/en/side-effect-manual
Orius sp.	Genus	Anthocoridae	Hemiptera	Intertional	Bacillus thuringiensis (Bt)	11A			<25%; Cat 1		Unspecified	Field Trial	SA			Biobest Side Effect Manual (2019) http://biobestv2.firstsite.be/en/side-effect-manual
Orius sp.	Genus	Anthocoridae	Hemiptera	Intertional	Bifenthrin	3A			>75%; Cat 4		Unspecified	Field Trial	SA			Biobest Side Effect Manual (2019) http://biobestv2.firstsite.be/en/side-effect-manual
Orius sp.	Genus	Anthocoridae	Hemiptera	Intertional	Carbaryl	1A			>75%; Cat 4		Unspecified	Field Trial	SA			Biobest Side Effect Manual (2019) http://biobestv2.firstsite.be/en/side-effect-manual
Orius sp.	Genus	Anthocoridae	Hemiptera	Intertional	Chlorpyrifos	1B			>75%; Cat 4		Unspecified	Field Trial	SA			Biobest Side Effect Manual (2019) http://biobestv2.firstsite.be/en/side-effect-manual
Orius sp.	Genus	Anthocoridae	Hemiptera	Intertional	Chlorpyrifos	1B			25-50%; Cat 2		Unspecified	Field Trial	SA			Biobest Side Effect Manual (2019) http://biobestv2.firstsite.be/en/side-effect-manual
Orius sp.	Genus	Anthocoridae	Hemiptera	Intertional	Cypermethrin	3A			>75%; Cat 4		Unspecified	Field Trial	SA			Biobest Side Effect Manual (2019) http://biobestv2.firstsite.be/en/side-effect-manual
Orius sp.	Genus	Anthocoridae	Hemiptera	Intertional	Deltamethrin	3A			>75%; Cat 4		Unspecified	Field Trial	SA			Biobest Side Effect Manual (2019) http://biobestv2.firstsite.be/en/side-effect-manual
Orius sp.	Genus	Anthocoridae	Hemiptera	Intertional	Diafenthiuron	12A			50-75%; Cat 3		Unspecified	Field Trial	SA			Biobest Side Effect Manual (2019) http://biobestv2.firstsite.be/en/side-effect-manual
Orius sp.	Genus	Anthocoridae	Hemiptera	Intertional	Diazinon	1B			25-50%; Cat 2		Unspecified	Field Trial	SA			Biobest Side Effect Manual (2019) http://biobestv2.firstsite.be/en/side-effect-manual
Orius sp.	Genus	Anthocoridae	Hemiptera	Intertional	Diazinon	1B			50-75%; Cat 3		Unspecified	Field Trial	SA			Biobest Side Effect Manual (2019) http://biobestv2.firstsite.be/en/side-effect-manual
Orius sp.	Genus	Anthocoridae	Hemiptera	Intertional	Dimethoate	1B			>75%; Cat 4		Unspecified	Field Trial	SA			Biobest Side Effect Manual (2019) http://biobestv2.firstsite.be/en/side-effect-manual
Orius sp.	Genus	Anthocoridae	Hemiptera	Intertional	Esfenvalerate	3A			>75%; Cat 4		Unspecified	Field Trial	SA			Biobest Side Effect Manual (2019) http://biobestv2.firstsite.be/en/side-effect-manual
Orius sp.	Genus	Anthocoridae	Hemiptera	Intertional	Fipronil	2B			25-50%; Cat 2		Unspecified	Field Trial	SA			Biobest Side Effect Manual (2019) http://biobestv2.firstsite.be/en/side-effect-manual
Orius sp.	Genus	Anthocoridae	Hemiptera	Intertional	Fipronil	2B			50-75%; Cat 3		Unspecified	Field Trial	SA			Biobest Side Effect Manual (2019) http://biobestv2.firstsite.be/en/side-effect-manual
Orius sp.	Genus	Anthocoridae	Hemiptera	Intertional	Imidacloprid	4A			>75%; Cat 4		Unspecified	Field Trial	SA			Biobest Side Effect Manual (2019) http://biobestv2.firstsite.be/en/side-effect-manual
Orius sp.	Genus	Anthocoridae	Hemiptera	Intertional	Indoxacarb	22A			50-75%; Cat 3		Unspecified	Field Trial	SA			Biobest Side Effect Manual (2019) http://biobestv2.firstsite.be/en/side-effect-manual
Orius sp.	Genus	Anthocoridae	Hemiptera	Intertional	Lambda-cyhalothrin	3A			>75%; Cat 4		Unspecified	Field Trial	SA			Biobest Side Effect Manual (2019) http://biobestv2.firstsite.be/en/side-effect-manual
Orius sp.	Genus	Anthocoridae	Hemiptera	Intertional	Methidathion	1B			>75%; Cat 4		Unspecified	Field Trial	SA			Biobest Side Effect Manual (2019) http://biobestv2.firstsite.be/en/side-effect-manual
Orius sp.	Genus	Anthocoridae	Hemiptera	Intertional	Methiocarb	1A			>75%; Cat 4		Unspecified	Field Trial	SA			Biobest Side Effect Manual (2019) http://biobestv2.firstsite.be/en/side-effect-manual
Orius sp.	Genus	Anthocoridae	Hemiptera	Intertional	Methomyl	1A			>75%; Cat 4		Unspecified	Field Trial	SA			Biobest Side Effect Manual (2019) http://biobestv2.firstsite.be/en/side-effect-manual
Orius sp.	Genus	Anthocoridae	Hemiptera	Intertional	Omethoate	1B			>75%; Cat 4		Unspecified	Field Trial	SA			Biobest Side Effect Manual (2019) http://biobestv2.firstsite.be/en/side-effect-manual
Orius sp.	Genus	Anthocoridae	Hemiptera	Intertional	Permethrin	3A			>75%; Cat 4		Unspecified	Field Trial	SA			Biobest Side Effect Manual (2019) http://biobestv2.firstsite.be/en/side-effect-manual
Orius sp.	Genus	Anthocoridae	Hemiptera	Intertional	Pirimicarb	1A			<25%; Cat 1		Unspecified	Field Trial	SA			Biobest Side Effect Manual (2019) http://biobestv2.firstsite.be/en/side-effect-manual
Orius sp.	Genus	Anthocoridae	Hemiptera	Intertional	Pirimicarb	1A			25-50%; Cat 2		Unspecified	Field Trial	SA			Biobest Side Effect Manual (2019) http://biobestv2.firstsite.be/en/side-effect-manual
Orius sp.	Genus	Anthocoridae	Hemiptera	Intertional	Thiamethoxam	4A			>75%; Cat 4		Unspecified	Field Trial	SA			Biobest Side Effect Manual (2019) http://biobestv2.firstsite.be/en/side-effect-manual
Orius sp.	Genus	Anthocoridae	Hemiptera	Intertional	Trichlorfon	1B			>75%; Cat 4		Unspecified	Field Trial	SA			Biobest Side Effect Manual (2019) http://biobestv2.firstsite.be/en/side-effect-manual
Phytoseiulus persimilis	Species	Phytoseiidae	Mesostigmata	Intertional	Omethoate	1B			>75%; Cat 4		RC	Field Trial	SA			Biobest Side Effect Manual (2019) http://biobestv2.firstsite.be/en/side-effect-manual
Phytoseiulus persimilis	Species	Phytoseiidae	Mesostigmata	Intertional	Pirimicarb	1A			25-50%; Cat 2		Unspecified	Field Trial	FM			Biobest Side Effect Manual (2019) http://biobestv2.firstsite.be/en/side-effect-manual
Phytoseiulus persimilis	Species	Phytoseiidae	Mesostigmata	Intertional	Fipronil	2B			>75%; Cat 4		Unspecified	Field Trial	IR			Biobest Side Effect Manual (2019) http://biobestv2.firstsite.be/en/side-effect-manual
Phytoseiulus persimilis	Species	Phytoseiidae	Mesostigmata	Intertional	Imidacloprid	4A			25-50%; Cat 2		Unspecified	Field Trial	IR			Biobest Side Effect Manual (2019) http://biobestv2.firstsite.be/en/side-effect-manual
Phytoseiulus persimilis	Species	Phytoseiidae	Mesostigmata	Intertional	Methomyl	1A			>75%; Cat 4		Unspecified	Field Trial	IR			Biobest Side Effect Manual (2019) http://biobestv2.firstsite.be/en/side-effect-manual
Phytoseiulus persimilis	Species	Phytoseiidae	Mesostigmata	Intertional	Thiamethoxam	4A			50-75%; Cat 3		Unspecified	Field Trial	IR			Biobest Side Effect Manual (2019) http://biobestv2.firstsite.be/en/side-effect-manual
Phytoseiulus persimilis	Species	Phytoseiidae	Mesostigmata	Intertional	Abamectin	6			>75%; Cat 4		Unspecified	Field Trial	SA			Biobest Side Effect Manual (2019) http://biobestv2.firstsite.be/en/side-effect-manual
Phytoseiulus persimilis	Species	Phytoseiidae	Mesostigmata	Intertional	Alpha-cypermethrin	3A			>75%; Cat 4		Unspecified	Field Trial	SA			Biobest Side Effect Manual (2019) http://biobestv2.firstsite.be/en/side-effect-manual
Phytoseiulus persimilis	Species	Phytoseiidae	Mesostigmata	Intertional	Bacillus thuringiensis (Bt)	11A			<25%; Cat 1		Unspecified	Field Trial	SA			Biobest Side Effect Manual (2019) http://biobestv2.firstsite.be/en/side-effect-manual
Phytoseiulus persimilis	Species	Phytoseiidae	Mesostigmata	Intertional	Bifenthrin	3A			>75%; Cat 4		Unspecified	Field Trial	SA			Biobest Side Effect Manual (2019) http://biobestv2.firstsite.be/en/side-effect-manual
Phytoseiulus persimilis	Species	Phytoseiidae	Mesostigmata	Intertional	Carbaryl	1A			50-75%; Cat 3		Unspecified	Field Trial	SA			Biobest Side Effect Manual (2019) http://biobestv2.firstsite.be/en/side-effect-manual
Phytoseiulus persimilis	Species	Phytoseiidae	Mesostigmata	Intertional	Chlorpyrifos	1B			50-75%; Cat 3		Unspecified	Field Trial	SA			Biobest Side Effect Manual (2019) http://biobestv2.firstsite.be/en/side-effect-manual
Phytoseiulus persimilis	Species	Phytoseiidae	Mesostigmata	Intertional	Cypermethrin	3A			>75%; Cat 4		Unspecified	Field Trial	SA			Biobest Side Effect Manual (2019) http://biobestv2.firstsite.be/en/side-effect-manual
Phytoseiulus persimilis	Species	Phytoseiidae	Mesostigmata	Intertional	Deltamethrin	3A			>75%; Cat 4		Unspecified	Field Trial	SA			Biobest Side Effect Manual (2019) http://biobestv2.firstsite.be/en/side-effect-manual
Phytoseiulus persimilis	Species	Phytoseiidae	Mesostigmata	Intertional	Diafenthiuron	12A			>75%; Cat 4		Unspecified	Field Trial	SA			Biobest Side Effect Manual (2019) http://biobestv2.firstsite.be/en/side-effect-manual
Phytoseiulus persimilis	Species	Phytoseiidae	Mesostigmata	Intertional	Diazinon	1B			25-50%; Cat 2		Unspecified	Field Trial	SA			Biobest Side Effect Manual (2019) http://biobestv2.firstsite.be/en/side-effect-manual
Phytoseiulus persimilis	Species	Phytoseiidae	Mesostigmata	Intertional	Dimethoate	1B			>75%; Cat 4		Unspecified	Field Trial	SA			Biobest Side Effect Manual (2019) http://biobestv2.firstsite.be/en/side-effect-manual
Phytoseiulus persimilis	Species	Phytoseiidae	Mesostigmata	Intertional	Esfenvalerate	3A			>75%; Cat 4		Unspecified	Field Trial	SA			Biobest Side Effect Manual (2019) http://biobestv2.firstsite.be/en/side-effect-manual
Phytoseiulus persimilis	Species	Phytoseiidae	Mesostigmata	Intertional	Fipronil	2B			>75%; Cat 4		Unspecified	Field Trial	SA			Biobest Side Effect Manual (2019) http://biobestv2.firstsite.be/en/side-effect-manual
Phytoseiulus persimilis	Species	Phytoseiidae	Mesostigmata	Intertional	Imidacloprid	4A			>75%; Cat 4		Unspecified	Field Trial	SA			Biobest Side Effect Manual (2019) http://biobestv2.firstsite.be/en/side-effect-manual
Phytoseiulus persimilis	Species	Phytoseiidae	Mesostigmata	Intertional	Indoxacarb	22A			>75%; Cat 4		Unspecified	Field Trial	SA			Biobest Side Effect Manual (2019) http://biobestv2.firstsite.be/en/side-effect-manual
Phytoseiulus persimilis	Species	Phytoseiidae	Mesostigmata	Intertional	Lambda-cyhalothrin	3A			>75%; Cat 4		Unspecified	Field Trial	SA			Biobest Side Effect Manual (2019) http://biobestv2.firstsite.be/en/side-effect-manual
Phytoseiulus persimilis	Species	Phytoseiidae	Mesostigmata	Intertional	Methidathion	1B			>75%; Cat 4		Unspecified	Field Trial	SA			Biobest Side Effect Manual (2019) http://biobestv2.firstsite.be/en/side-effect-manual
Phytoseiulus persimilis	Species	Phytoseiidae	Mesostigmata	Intertional	Methiocarb	1A			>75%; Cat 4		Unspecified	Field Trial	SA			Biobest Side Effect Manual (2019) http://biobestv2.firstsite.be/en/side-effect-manual
Phytoseiulus persimilis	Species	Phytoseiidae	Mesostigmata	Intertional	Methomyl	1A			>75%; Cat 4		Unspecified	Field Trial	SA			Biobest Side Effect Manual (2019) http://biobestv2.firstsite.be/en/side-effect-manual
Phytoseiulus persimilis	Species	Phytoseiidae	Mesostigmata	Intertional	Omethoate	1B			>75%; Cat 4		Unspecified	Field Trial	SA			Biobest Side Effect Manual (2019) http://biobestv2.firstsite.be/en/side-effect-manual
Phytoseiulus persimilis	Species	Phytoseiidae	Mesostigmata	Intertional	Permethrin	3A			>75%; Cat 4		Unspecified	Field Trial	SA			Biobest Side Effect Manual (2019) http://biobestv2.firstsite.be/en/side-effect-manual
Phytoseiulus persimilis	Species	Phytoseiidae	Mesostigmata	Intertional	Phosmet	1B			25-50%; Cat 2		Unspecified	Field Trial	SA			Biobest Side Effect Manual (2019) http://biobestv2.firstsite.be/en/side-effect-manual
Phytoseiulus persimilis	Species	Phytoseiidae	Mesostigmata	Intertional	Pirimicarb	1A			25-50%; Cat 2		Unspecified	Field Trial	SA			Biobest Side Effect Manual (2019) http://biobestv2.firstsite.be/en/side-effect-manual
Phytoseiulus persimilis	Species	Phytoseiidae	Mesostigmata	Intertional	Thiamethoxam	4A			>75%; Cat 4		Unspecified	Field Trial	SA			Biobest Side Effect Manual (2019) http://biobestv2.firstsite.be/en/side-effect-manual
Phytoseiulus persimilis	Species	Phytoseiidae	Mesostigmata	Intertional	Trichlorfon	1B			>75%; Cat 4		Unspecified	Field Trial	SA			Biobest Side Effect Manual (2019) http://biobestv2.firstsite.be/en/side-effect-manual
Trichogramma sp.	Genus	Trichogrammatidae	Hymenoptera	Intertional	Imidacloprid	4A			<25%; Cat 1		Unspecified	Field Trial	IR			Biobest Side Effect Manual (2019) http://biobestv2.firstsite.be/en/side-effect-manual
Trichogramma sp.	Genus	Trichogrammatidae	Hymenoptera	Intertional	Abamectin	6			>75%; Cat 4		Unspecified	Field Trial	SA			Biobest Side Effect Manual (2019) http://biobestv2.firstsite.be/en/side-effect-manual
Trichogramma sp.	Genus	Trichogrammatidae	Hymenoptera	Intertional	Abamectin	6			25-50%; Cat 2		Unspecified	Field Trial	SA			Biobest Side Effect Manual (2019) http://biobestv2.firstsite.be/en/side-effect-manual
Trichogramma sp.	Genus	Trichogrammatidae	Hymenoptera	Intertional	Alpha-cypermethrin	3A			>75%; Cat 4		Unspecified	Field Trial	SA			Biobest Side Effect Manual (2019) http://biobestv2.firstsite.be/en/side-effect-manual
Trichogramma sp.	Genus	Trichogrammatidae	Hymenoptera	Intertional	Bacillus thuringiensis (Bt)	11A			<25%; Cat 1		Unspecified	Field Trial	SA			Biobest Side Effect Manual (2019) http://biobestv2.firstsite.be/en/side-effect-manual
Trichogramma sp.	Genus	Trichogrammatidae	Hymenoptera	Intertional	Bifenthrin	3A			>75%; Cat 4		Unspecified	Field Trial	SA			Biobest Side Effect Manual (2019) http://biobestv2.firstsite.be/en/side-effect-manual
Trichogramma sp.	Genus	Trichogrammatidae	Hymenoptera	Intertional	Carbaryl	1A			>75%; Cat 4		Unspecified	Field Trial	SA			Biobest Side Effect Manual (2019) http://biobestv2.firstsite.be/en/side-effect-manual
Trichogramma sp.	Genus	Trichogrammatidae	Hymenoptera	Intertional	Chlorpyrifos	1B			>75%; Cat 4		Unspecified	Field Trial	SA			Biobest Side Effect Manual (2019) http://biobestv2.firstsite.be/en/side-effect-manual
Trichogramma sp.	Genus	Trichogrammatidae	Hymenoptera	Intertional	Cypermethrin	3A			>75%; Cat 4		Unspecified	Field Trial	SA			Biobest Side Effect Manual (2019) http://biobestv2.firstsite.be/en/side-effect-manual
Trichogramma sp.	Genus	Trichogrammatidae	Hymenoptera	Intertional	Deltamethrin	3A			>75%; Cat 4		Unspecified	Field Trial	SA			Biobest Side Effect Manual (2019) http://biobestv2.firstsite.be/en/side-effect-manual
Trichogramma sp.	Genus	Trichogrammatidae	Hymenoptera	Intertional	Diafenthiuron	12A			<25%; Cat 1		Unspecified	Field Trial	SA			Biobest Side Effect Manual (2019) http://biobestv2.firstsite.be/en/side-effect-manual
Trichogramma sp.	Genus	Trichogrammatidae	Hymenoptera	Intertional	Diafenthiuron	12A			25-50%; Cat 2		Unspecified	Field Trial	SA			Biobest Side Effect Manual (2019) http://biobestv2.firstsite.be/en/side-effect-manual
Trichogramma sp.	Genus	Trichogrammatidae	Hymenoptera	Intertional	Diazinon	1B			>75%; Cat 4		Unspecified	Field Trial	SA			Biobest Side Effect Manual (2019) http://biobestv2.firstsite.be/en/side-effect-manual
Trichogramma sp.	Genus	Trichogrammatidae	Hymenoptera	Intertional	Dimethoate	1B			>75%; Cat 4		Unspecified	Field Trial	SA			Biobest Side Effect Manual (2019) http://biobestv2.firstsite.be/en/side-effect-manual
Trichogramma sp.	Genus	Trichogrammatidae	Hymenoptera	Intertional	Esfenvalerate	3A			>75%; Cat 4		Unspecified	Field Trial	SA			Biobest Side Effect Manual (2019) http://biobestv2.firstsite.be/en/side-effect-manual
Trichogramma sp.	Genus	Trichogrammatidae	Hymenoptera	Intertional	Fipronil	2B			50-75%; Cat 3		Unspecified	Field Trial	SA			Biobest Side Effect Manual (2019) http://biobestv2.firstsite.be/en/side-effect-manual
Trichogramma sp.	Genus	Trichogrammatidae	Hymenoptera	Intertional	Imidacloprid	4A			>75%; Cat 4		Unspecified	Field Trial	SA			Biobest Side Effect Manual (2019) http://biobestv2.firstsite.be/en/side-effect-manual
Trichogramma sp.	Genus	Trichogrammatidae	Hymenoptera	Intertional	Indoxacarb	22A			<25%; Cat 1		Unspecified	Field Trial	SA			Biobest Side Effect Manual (2019) http://biobestv2.firstsite.be/en/side-effect-manual
Trichogramma sp.	Genus	Trichogrammatidae	Hymenoptera	Intertional	Lambda-cyhalothrin	3A			>75%; Cat 4		Unspecified	Field Trial	SA			Biobest Side Effect Manual (2019) http://biobestv2.firstsite.be/en/side-effect-manual
Trichogramma sp.	Genus	Trichogrammatidae	Hymenoptera	Intertional	Methidathion	1B			>75%; Cat 4		Unspecified	Field Trial	SA			Biobest Side Effect Manual (2019) http://biobestv2.firstsite.be/en/side-effect-manual
Trichogramma sp.	Genus	Trichogrammatidae	Hymenoptera	Intertional	Methiocarb	1A			>75%; Cat 4		Unspecified	Field Trial	SA			Biobest Side Effect Manual (2019) http://biobestv2.firstsite.be/en/side-effect-manual
Trichogramma sp.	Genus	Trichogrammatidae	Hymenoptera	Intertional	Methomyl	1A			>75%; Cat 4		Unspecified	Field Trial	SA			Biobest Side Effect Manual (2019) http://biobestv2.firstsite.be/en/side-effect-manual
Trichogramma sp.	Genus	Trichogrammatidae	Hymenoptera	Intertional	Permethrin	3A			>75%; Cat 4		Unspecified	Field Trial	SA			Biobest Side Effect Manual (2019) http://biobestv2.firstsite.be/en/side-effect-manual
Trichogramma sp.	Genus	Trichogrammatidae	Hymenoptera	Intertional	Phosmet	1B			>75%; Cat 4		Unspecified	Field Trial	SA			Biobest Side Effect Manual (2019) http://biobestv2.firstsite.be/en/side-effect-manual
Trichogramma sp.	Genus	Trichogrammatidae	Hymenoptera	Intertional	Phosmet	1B			25-50%; Cat 2		Unspecified	Field Trial	SA			Biobest Side Effect Manual (2019) http://biobestv2.firstsite.be/en/side-effect-manual
Trichogramma sp.	Genus	Trichogrammatidae	Hymenoptera	Intertional	Pirimicarb	1A			<25%; Cat 1		Unspecified	Field Trial	SA			Biobest Side Effect Manual (2019) http://biobestv2.firstsite.be/en/side-effect-manual
Trichogramma sp.	Genus	Trichogrammatidae	Hymenoptera	Intertional	Pirimicarb	1A			>75%; Cat 4		Unspecified	Field Trial	SA			Biobest Side Effect Manual (2019) http://biobestv2.firstsite.be/en/side-effect-manual
Trichogramma sp.	Genus	Trichogrammatidae	Hymenoptera	Intertional	Trichlorfon	1B			>75%; Cat 4		Unspecified	Field Trial	SA			Biobest Side Effect Manual (2019) http://biobestv2.firstsite.be/en/side-effect-manual
Trichogramma sp.	Genus	Trichogrammatidae	Hymenoptera	Intertional	Trichlorfon	1B			25-50%; Cat 2		Unspecified	Field Trial	SA			Biobest Side Effect Manual (2019) http://biobestv2.firstsite.be/en/side-effect-manual
Orius laevigatus	Species	Anthocoridae	Hemiptera	Intertional	Abamectin	6	75 mL/hL		0.98	3 DAT	RC	Laboratory Trial	SA	5	10	Biondi A, Desneux N, Siscaro G, Zappal√† L (2012) Using organic-certified rather than synthetic pesticides may not be safer for biological control agents: Selectivity and side effects of 14 pesticides on the predator Orius laevigatus. Chemosphere 87: 803-812
Orius laevigatus	Species	Anthocoridae	Hemiptera	Intertional	Abamectin	6	75 mL/hL		1	3 DAT	RC	Laboratory Trial	SA	5	10	Biondi A, Desneux N, Siscaro G, Zappal√† L (2012) Using organic-certified rather than synthetic pesticides may not be safer for biological control agents: Selectivity and side effects of 14 pesticides on the predator Orius laevigatus. Chemosphere 87: 803-812
Orius laevigatus	Species	Anthocoridae	Hemiptera	Intertional	Bacillus thuringiensis (Bt)	11A	Unspecified		0.25	3 DAT	RC	Laboratory Trial	SA	5	10	Biondi A, Desneux N, Siscaro G, Zappal√† L (2012) Using organic-certified rather than synthetic pesticides may not be safer for biological control agents: Selectivity and side effects of 14 pesticides on the predator Orius laevigatus. Chemosphere 87: 803-812
Orius laevigatus	Species	Anthocoridae	Hemiptera	Intertional	Bacillus thuringiensis (Bt)	11A	Unspecified		0.34	3 DAT	RC	Laboratory Trial	SA	5	10	Biondi A, Desneux N, Siscaro G, Zappal√† L (2012) Using organic-certified rather than synthetic pesticides may not be safer for biological control agents: Selectivity and side effects of 14 pesticides on the predator Orius laevigatus. Chemosphere 87: 803-812
Orius laevigatus	Species	Anthocoridae	Hemiptera	Intertional	Chlorantraniliprole	28	Unspecified		0.4	3 DAT	RC	Laboratory Trial	SA	5	10	Biondi A, Desneux N, Siscaro G, Zappal√† L (2012) Using organic-certified rather than synthetic pesticides may not be safer for biological control agents: Selectivity and side effects of 14 pesticides on the predator Orius laevigatus. Chemosphere 87: 803-812
Orius laevigatus	Species	Anthocoridae	Hemiptera	Intertional	Chlorantraniliprole	28	Unspecified		0.43	3 DAT	RC	Laboratory Trial	SA	5	10	Biondi A, Desneux N, Siscaro G, Zappal√† L (2012) Using organic-certified rather than synthetic pesticides may not be safer for biological control agents: Selectivity and side effects of 14 pesticides on the predator Orius laevigatus. Chemosphere 87: 803-812
Orius laevigatus	Species	Anthocoridae	Hemiptera	Intertional	Chlorantraniliprole	28	Unspecified		0.44	3 DAT	RC	Laboratory Trial	SA	5	10	Biondi A, Desneux N, Siscaro G, Zappal√† L (2012) Using organic-certified rather than synthetic pesticides may not be safer for biological control agents: Selectivity and side effects of 14 pesticides on the predator Orius laevigatus. Chemosphere 87: 803-812
Orius laevigatus	Species	Anthocoridae	Hemiptera	Intertional	Emamectin (emamectin benzoate)	6	Unspecified		0.21	3 DAT	RC	Laboratory Trial	SA	5	10	Biondi A, Desneux N, Siscaro G, Zappal√† L (2012) Using organic-certified rather than synthetic pesticides may not be safer for biological control agents: Selectivity and side effects of 14 pesticides on the predator Orius laevigatus. Chemosphere 87: 803-812
Orius laevigatus	Species	Anthocoridae	Hemiptera	Intertional	Emamectin (emamectin benzoate)	6	Unspecified		0.92	3 DAT	RC	Laboratory Trial	SA	5	10	Biondi A, Desneux N, Siscaro G, Zappal√† L (2012) Using organic-certified rather than synthetic pesticides may not be safer for biological control agents: Selectivity and side effects of 14 pesticides on the predator Orius laevigatus. Chemosphere 87: 803-812
Orius laevigatus	Species	Anthocoridae	Hemiptera	Intertional	Emamectin (emamectin benzoate)	6	Unspecified		0.96	3 DAT	RC	Laboratory Trial	SA	5	10	Biondi A, Desneux N, Siscaro G, Zappal√† L (2012) Using organic-certified rather than synthetic pesticides may not be safer for biological control agents: Selectivity and side effects of 14 pesticides on the predator Orius laevigatus. Chemosphere 87: 803-812
Orius laevigatus	Species	Anthocoridae	Hemiptera	Intertional	Indoxacarb	22A	Unspecified		0.31	3 DAT	RC	Laboratory Trial	SA	5	10	Biondi A, Desneux N, Siscaro G, Zappal√† L (2012) Using organic-certified rather than synthetic pesticides may not be safer for biological control agents: Selectivity and side effects of 14 pesticides on the predator Orius laevigatus. Chemosphere 87: 803-812
Orius laevigatus	Species	Anthocoridae	Hemiptera	Intertional	Indoxacarb	22A	Unspecified		0.42	3 DAT	RC	Laboratory Trial	SA	5	10	Biondi A, Desneux N, Siscaro G, Zappal√† L (2012) Using organic-certified rather than synthetic pesticides may not be safer for biological control agents: Selectivity and side effects of 14 pesticides on the predator Orius laevigatus. Chemosphere 87: 803-812
Orius laevigatus	Species	Anthocoridae	Hemiptera	Intertional	Indoxacarb	22A	Unspecified		0.43	3 DAT	RC	Laboratory Trial	SA	5	10	Biondi A, Desneux N, Siscaro G, Zappal√† L (2012) Using organic-certified rather than synthetic pesticides may not be safer for biological control agents: Selectivity and side effects of 14 pesticides on the predator Orius laevigatus. Chemosphere 87: 803-812
Orius laevigatus	Species	Anthocoridae	Hemiptera	Intertional	Paraffinic oil	Paraffinic oil	Unspecified		0.19	3 DAT	RC	Laboratory Trial	SA	5	10	Biondi A, Desneux N, Siscaro G, Zappal√† L (2012) Using organic-certified rather than synthetic pesticides may not be safer for biological control agents: Selectivity and side effects of 14 pesticides on the predator Orius laevigatus. Chemosphere 87: 803-812
Orius laevigatus	Species	Anthocoridae	Hemiptera	Intertional	Paraffinic oil	Paraffinic oil	Unspecified		0.39	3 DAT	RC	Laboratory Trial	SA	5	10	Biondi A, Desneux N, Siscaro G, Zappal√† L (2012) Using organic-certified rather than synthetic pesticides may not be safer for biological control agents: Selectivity and side effects of 14 pesticides on the predator Orius laevigatus. Chemosphere 87: 803-812
Orius laevigatus	Species	Anthocoridae	Hemiptera	Intertional	Paraffinic oil	Paraffinic oil	Unspecified		0.41	3 DAT	RC	Laboratory Trial	SA	5	10	Biondi A, Desneux N, Siscaro G, Zappal√† L (2012) Using organic-certified rather than synthetic pesticides may not be safer for biological control agents: Selectivity and side effects of 14 pesticides on the predator Orius laevigatus. Chemosphere 87: 803-812
Phytoseiulus persimilis	Species	Phytoseiidae	Mesostigmata	Intertional	Abamectin	6	750 g/ha	13.5	1	3 DAT	RC	Laboratory Trial	SA	10	15	Blümel S, Hausdorf H (2002)Results of the 8th and 9th IOBC Joint Pesticides Testing Programme: Persistence test with Phytoseiulus persimilis Athias Henriot (Acari: Phytoseiidae). IOBC/wprs bulletin, 25(11): 43-52
Phytoseiulus persimilis	Species	Phytoseiidae	Mesostigmata	Intertional	Diafenthiuron	12A	2000 g/ha	500	0.99	3 DAT	RC	Laboratory Trial	SA	10	15	Blümel S, Hausdorf H (2002)Results of the 8th and 9th IOBC Joint Pesticides Testing Programme: Persistence test with Phytoseiulus persimilis Athias Henriot (Acari: Phytoseiidae). IOBC/wprs bulletin, 25(11): 43-52
Phytoseiulus persimilis	Species	Phytoseiidae	Mesostigmata	Intertional	Diafenthiuron	12A	2000 g/ha	500	1	3 DAT	RC	Laboratory Trial	SA	10	15	Blümel S, Hausdorf H (2002)Results of the 8th and 9th IOBC Joint Pesticides Testing Programme: Persistence test with Phytoseiulus persimilis Athias Henriot (Acari: Phytoseiidae). IOBC/wprs bulletin, 25(11): 43-52
Phytoseiulus persimilis	Species	Phytoseiidae	Mesostigmata	Intertional	Imidacloprid	4A	350g/ha	70	0.03	3 DAT	RC	Laboratory Trial	SA	8	15	Blümel S, Hausdorf H (2002)Results of the 8th and 9th IOBC Joint Pesticides Testing Programme: Persistence test with Phytoseiulus persimilis Athias Henriot (Acari: Phytoseiidae). IOBC/wprs bulletin, 25(11): 43-52
Phytoseiulus persimilis	Species	Phytoseiidae	Mesostigmata	Intertional	Imidacloprid	4A	350g/ha	70	0.04	3 DAT	RC	Laboratory Trial	SA	8	15	Blümel S, Hausdorf H (2002)Results of the 8th and 9th IOBC Joint Pesticides Testing Programme: Persistence test with Phytoseiulus persimilis Athias Henriot (Acari: Phytoseiidae). IOBC/wprs bulletin, 25(11): 43-52
Phytoseiulus persimilis	Species	Phytoseiidae	Mesostigmata	Intertional	Imidacloprid	4A	350g/ha	70	0.36	3 DAT	RC	Laboratory Trial	SA	8	15	Blümel S, Hausdorf H (2002)Results of the 8th and 9th IOBC Joint Pesticides Testing Programme: Persistence test with Phytoseiulus persimilis Athias Henriot (Acari: Phytoseiidae). IOBC/wprs bulletin, 25(11): 43-52
Phytoseiulus persimilis	Species	Phytoseiidae	Mesostigmata	Intertional	Imidacloprid	4A	350g/ha	70	0.69	3 DAT	RC	Laboratory Trial	SA	8	15	Blümel S, Hausdorf H (2002)Results of the 8th and 9th IOBC Joint Pesticides Testing Programme: Persistence test with Phytoseiulus persimilis Athias Henriot (Acari: Phytoseiidae). IOBC/wprs bulletin, 25(11): 43-52
Phytoseiulus persimilis	Species	Phytoseiidae	Mesostigmata	Intertional	Imidacloprid	4A	350g/ha	70	0.89	3 DAT	RC	Laboratory Trial	SA	8	15	Blümel S, Hausdorf H (2002)Results of the 8th and 9th IOBC Joint Pesticides Testing Programme: Persistence test with Phytoseiulus persimilis Athias Henriot (Acari: Phytoseiidae). IOBC/wprs bulletin, 25(11): 43-52
Phytoseiulus persimilis	Species	Phytoseiidae	Mesostigmata	Intertional	Imidacloprid	4A	350g/ha	70	0.92	3 DAT	RC	Laboratory Trial	SA	8	15	Blümel S, Hausdorf H (2002)Results of the 8th and 9th IOBC Joint Pesticides Testing Programme: Persistence test with Phytoseiulus persimilis Athias Henriot (Acari: Phytoseiidae). IOBC/wprs bulletin, 25(11): 43-52
Phytoseiulus persimilis	Species	Phytoseiidae	Mesostigmata	Intertional	Imidacloprid	4A	350g/ha	70	1	3 DAT	RC	Laboratory Trial	SA	8	15	Blümel S, Hausdorf H (2002)Results of the 8th and 9th IOBC Joint Pesticides Testing Programme: Persistence test with Phytoseiulus persimilis Athias Henriot (Acari: Phytoseiidae). IOBC/wprs bulletin, 25(11): 43-52
Typhlodromus pyri	Species	Phytoseiidae	Mesostigmata	Intertional	Chlorpyrifos	1B	2.2 mg ai/L		0.5	3 DAT	RC	Laboratory Trial	SA	8	4-7	Bonafos R, Serrano E, Auger P, Kreiter S (2007) Resistance to deltamethrin, lambda-cyhalothrin and chlorpyriphos-ethyl in some populations of Typhlodromus pyri Scheuten and Amblyseius andersoni (Chant) (Acari: Phytoseiidae) from vineyards in the south-west of France. Crop Protection 26: 169-172
Typhlodromus pyri	Species	Phytoseiidae	Mesostigmata	Intertional	Chlorpyrifos	1B	200 mg ai/L		0.5	3 DAT	RC	Laboratory Trial	SA	8	4-7	Bonafos R, Serrano E, Auger P, Kreiter S (2007) Resistance to deltamethrin, lambda-cyhalothrin and chlorpyriphos-ethyl in some populations of Typhlodromus pyri Scheuten and Amblyseius andersoni (Chant) (Acari: Phytoseiidae) from vineyards in the south-west of France. Crop Protection 26: 169-172
Typhlodromus pyri	Species	Phytoseiidae	Mesostigmata	Intertional	Chlorpyrifos	1B	740 mg ai/L		0.9	3 DAT	RC	Laboratory Trial	SA	8	4-7	Bonafos R, Serrano E, Auger P, Kreiter S (2007) Resistance to deltamethrin, lambda-cyhalothrin and chlorpyriphos-ethyl in some populations of Typhlodromus pyri Scheuten and Amblyseius andersoni (Chant) (Acari: Phytoseiidae) from vineyards in the south-west of France. Crop Protection 26: 169-172
Typhlodromus pyri	Species	Phytoseiidae	Mesostigmata	Intertional	Chlorpyrifos	1B	98 mg ai/L		0.9	3 DAT	RC	Laboratory Trial	SA	8	4-7	Bonafos R, Serrano E, Auger P, Kreiter S (2007) Resistance to deltamethrin, lambda-cyhalothrin and chlorpyriphos-ethyl in some populations of Typhlodromus pyri Scheuten and Amblyseius andersoni (Chant) (Acari: Phytoseiidae) from vineyards in the south-west of France. Crop Protection 26: 169-172
Typhlodromus pyri	Species	Phytoseiidae	Mesostigmata	Intertional	Deltamethrin	3A	0.05 mg ai/L		0.5	3 DAT	RC	Laboratory Trial	SA	8	4-7	Bonafos R, Serrano E, Auger P, Kreiter S (2007) Resistance to deltamethrin, lambda-cyhalothrin and chlorpyriphos-ethyl in some populations of Typhlodromus pyri Scheuten and Amblyseius andersoni (Chant) (Acari: Phytoseiidae) from vineyards in the south-west of France. Crop Protection 26: 169-172
Typhlodromus pyri	Species	Phytoseiidae	Mesostigmata	Intertional	Deltamethrin	3A	79 mg/L		0.5	3 DAT	RC	Laboratory Trial	SA	8	4-7	Bonafos R, Serrano E, Auger P, Kreiter S (2007) Resistance to deltamethrin, lambda-cyhalothrin and chlorpyriphos-ethyl in some populations of Typhlodromus pyri Scheuten and Amblyseius andersoni (Chant) (Acari: Phytoseiidae) from vineyards in the south-west of France. Crop Protection 26: 169-172
Typhlodromus pyri	Species	Phytoseiidae	Mesostigmata	Intertional	Deltamethrin	3A	0.9 mg/L		0.9	3 DAT	RC	Laboratory Trial	SA	8	4-7	Bonafos R, Serrano E, Auger P, Kreiter S (2007) Resistance to deltamethrin, lambda-cyhalothrin and chlorpyriphos-ethyl in some populations of Typhlodromus pyri Scheuten and Amblyseius andersoni (Chant) (Acari: Phytoseiidae) from vineyards in the south-west of France. Crop Protection 26: 169-172
Typhlodromus pyri	Species	Phytoseiidae	Mesostigmata	Intertional	Deltamethrin	3A	3400 mg/L		0.9	3 DAT	RC	Laboratory Trial	SA	8	4-7	Bonafos R, Serrano E, Auger P, Kreiter S (2007) Resistance to deltamethrin, lambda-cyhalothrin and chlorpyriphos-ethyl in some populations of Typhlodromus pyri Scheuten and Amblyseius andersoni (Chant) (Acari: Phytoseiidae) from vineyards in the south-west of France. Crop Protection 26: 169-172
Typhlodromus pyri	Species	Phytoseiidae	Mesostigmata	Intertional	Lambda-cyhalothrin	3A	0.3 mg/L		0.5	3 DAT	RC	Laboratory Trial	SA	8	4-7	Bonafos R, Serrano E, Auger P, Kreiter S (2007) Resistance to deltamethrin, lambda-cyhalothrin and chlorpyriphos-ethyl in some populations of Typhlodromus pyri Scheuten and Amblyseius andersoni (Chant) (Acari: Phytoseiidae) from vineyards in the south-west of France. Crop Protection 26: 169-172
Typhlodromus pyri	Species	Phytoseiidae	Mesostigmata	Intertional	Lambda-cyhalothrin	3A	36 mg ai/L		0.5	3 DAT	RC	Laboratory Trial	SA	8	4-7	Bonafos R, Serrano E, Auger P, Kreiter S (2007) Resistance to deltamethrin, lambda-cyhalothrin and chlorpyriphos-ethyl in some populations of Typhlodromus pyri Scheuten and Amblyseius andersoni (Chant) (Acari: Phytoseiidae) from vineyards in the south-west of France. Crop Protection 26: 169-172
Typhlodromus pyri	Species	Phytoseiidae	Mesostigmata	Intertional	Lambda-cyhalothrin	3A	1200 mg/L		0.9	3 DAT	RC	Laboratory Trial	SA	8	4-7	Bonafos R, Serrano E, Auger P, Kreiter S (2007) Resistance to deltamethrin, lambda-cyhalothrin and chlorpyriphos-ethyl in some populations of Typhlodromus pyri Scheuten and Amblyseius andersoni (Chant) (Acari: Phytoseiidae) from vineyards in the south-west of France. Crop Protection 26: 169-172
Typhlodromus pyri	Species	Phytoseiidae	Mesostigmata	Intertional	Lambda-cyhalothrin	3A	3.5 mg/L		0.9	3 DAT	RC	Laboratory Trial	SA	8	4-7	Bonafos R, Serrano E, Auger P, Kreiter S (2007) Resistance to deltamethrin, lambda-cyhalothrin and chlorpyriphos-ethyl in some populations of Typhlodromus pyri Scheuten and Amblyseius andersoni (Chant) (Acari: Phytoseiidae) from vineyards in the south-west of France. Crop Protection 26: 169-172
Micromus tasmaniae	Species	Hemerobiidae	Neuroptera	Intertional	Dimethoate	1B	0.12 mg/L		0	24 HAT	RC	Laboratory Trial	C/TS	4	5	Booth LH, Wratten SD, Kehrli P (2007) Effects of reduced rates of two insecticides on enzyme activity and mortality of an phid and its lacewing predator. Journal of Economic Entomology 100: 11-19
Micromus tasmaniae	Species	Hemerobiidae	Neuroptera	Intertional	Dimethoate	1B	0.38 mg/L		0.05	24 HAT	RC	Laboratory Trial	C/TS	4	5	Booth LH, Wratten SD, Kehrli P (2007) Effects of reduced rates of two insecticides on enzyme activity and mortality of an phid and its lacewing predator. Journal of Economic Entomology 100: 11-19
Micromus tasmaniae	Species	Hemerobiidae	Neuroptera	Intertional	Dimethoate	1B	1.2 mg/L		0.23	24 HAT	RC	Laboratory Trial	C/TS	4	5	Booth LH, Wratten SD, Kehrli P (2007) Effects of reduced rates of two insecticides on enzyme activity and mortality of an phid and its lacewing predator. Journal of Economic Entomology 100: 11-20
Micromus tasmaniae	Species	Hemerobiidae	Neuroptera	Intertional	Dimethoate	1B	3.8 mg/L		0.88	24 HAT	RC	Laboratory Trial	C/TS	4	5	Booth LH, Wratten SD, Kehrli P (2007) Effects of reduced rates of two insecticides on enzyme activity and mortality of an phid and its lacewing predator. Journal of Economic Entomology 100: 11-20
Micromus tasmaniae	Species	Hemerobiidae	Neuroptera	Intertional	Dimethoate	1B	2.04 mg/L		0.5	24 HAT	RC	Laboratory Trial	C/TS	4	5	Booth LH, Wratten SD, Kehrli P (2007) Effects of reduced rates of two insecticides on enzyme activity and mortality of an phid and its lacewing predator. Journal of Economic Entomology 100: 11-21
Micromus tasmaniae	Species	Hemerobiidae	Neuroptera	Intertional	Dimethoate	1B	12 mg/L		0.95	24 HAT	RC	Laboratory Trial	C/TS	4	5	Booth LH, Wratten SD, Kehrli P (2007) Effects of reduced rates of two insecticides on enzyme activity and mortality of an phid and its lacewing predator. Journal of Economic Entomology 100: 11-21
Micromus tasmaniae	Species	Hemerobiidae	Neuroptera	Intertional	Dimethoate	1B	28.4 mg/L	5.68	0.25	24 HAT	RC	Field Trial	SA	1	Unspecified	Booth LH, Wratten SD, Kehrli P (2007) Effects of reduced rates of two insecticides on enzyme activity and mortality of an phid and its lacewing predator. Journal of Economic Entomology 100: 11-22
Micromus tasmaniae	Species	Hemerobiidae	Neuroptera	Intertional	Dimethoate	1B	12 mg/L	1.4	0.5	24 HAT	RC	Field Trial	SA	1	Unspecified	Booth LH, Wratten SD, Kehrli P (2007) Effects of reduced rates of two insecticides on enzyme activity and mortality of an phid and its lacewing predator. Journal of Economic Entomology 100: 11-22
Micromus tasmaniae	Species	Hemerobiidae	Neuroptera	Intertional	Dimethoate	1B	120 mg/L	24	0.25	24 HAT	RC	Field Trial	SA	1	Unspecified	Booth LH, Wratten SD, Kehrli P (2007) Effects of reduced rates of two insecticides on enzyme activity and mortality of an phid and its lacewing predator. Journal of Economic Entomology 100: 11-23
Micromus tasmaniae	Species	Hemerobiidae	Neuroptera	Intertional	Dimethoate	1B	384 mg/L	76.8	0.41	24 HAT	RC	Field Trial	SA	1	Unspecified	Booth LH, Wratten SD, Kehrli P (2007) Effects of reduced rates of two insecticides on enzyme activity and mortality of an phid and its lacewing predator. Journal of Economic Entomology 100: 11-23
Micromus tasmaniae	Species	Hemerobiidae	Neuroptera	Intertional	Lambda-cyhalothrin	3A	0.32 mg/L		0.1	24 HAT	RC	Laboratory Trial	C/TS	4	5	Booth LH, Wratten SD, Kehrli P (2007) Effects of reduced rates of two insecticides on enzyme activity and mortality of an phid and its lacewing predator. Journal of Economic Entomology 100: 11-24
Micromus tasmaniae	Species	Hemerobiidae	Neuroptera	Intertional	Dimethoate	1B	1200 mg/L	240	0.63	24 HAT	RC	Field Trial	SA	1	Unspecified	Booth LH, Wratten SD, Kehrli P (2007) Effects of reduced rates of two insecticides on enzyme activity and mortality of an phid and its lacewing predator. Journal of Economic Entomology 100: 11-24
Micromus tasmaniae	Species	Hemerobiidae	Neuroptera	Intertional	Lambda-cyhalothrin	3A	1 mg/L		0.1	24 HAT	RC	Laboratory Trial	C/TS	4	5	Booth LH, Wratten SD, Kehrli P (2007) Effects of reduced rates of two insecticides on enzyme activity and mortality of an phid and its lacewing predator. Journal of Economic Entomology 100: 11-25
Micromus tasmaniae	Species	Hemerobiidae	Neuroptera	Intertional	Lambda-cyhalothrin	3A	3.2 mg/L		0.3	24 HAT	RC	Laboratory Trial	C/TS	4	5	Booth LH, Wratten SD, Kehrli P (2007) Effects of reduced rates of two insecticides on enzyme activity and mortality of an phid and its lacewing predator. Journal of Economic Entomology 100: 11-25
Micromus tasmaniae	Species	Hemerobiidae	Neuroptera	Intertional	Lambda-cyhalothrin	3A	10 mg/L		0.15	24 HAT	RC	Laboratory Trial	C/TS	4	5	Booth LH, Wratten SD, Kehrli P (2007) Effects of reduced rates of two insecticides on enzyme activity and mortality of an phid and its lacewing predator. Journal of Economic Entomology 100: 11-26
Micromus tasmaniae	Species	Hemerobiidae	Neuroptera	Intertional	Lambda-cyhalothrin	3A	0.1 mg/L	0.02	0	24 HAT	RC	Field Trial	SA	1	Unspecified	Booth LH, Wratten SD, Kehrli P (2007) Effects of reduced rates of two insecticides on enzyme activity and mortality of an phid and its lacewing predator. Journal of Economic Entomology 100: 11-26
Micromus tasmaniae	Species	Hemerobiidae	Neuroptera	Intertional	Lambda-cyhalothrin	3A	1 mg/L	0.2	0.13	24 HAT	RC	Field Trial	SA	1	Unspecified	Booth LH, Wratten SD, Kehrli P (2007) Effects of reduced rates of two insecticides on enzyme activity and mortality of an phid and its lacewing predator. Journal of Economic Entomology 100: 11-27
Micromus tasmaniae	Species	Hemerobiidae	Neuroptera	Intertional	Lambda-cyhalothrin	3A	0.32 mg/L	0.064	0.4	24 HAT	RC	Field Trial	SA	1	Unspecified	Booth LH, Wratten SD, Kehrli P (2007) Effects of reduced rates of two insecticides on enzyme activity and mortality of an phid and its lacewing predator. Journal of Economic Entomology 100: 11-27
Micromus tasmaniae	Species	Hemerobiidae	Neuroptera	Intertional	Lambda-cyhalothrin	3A	3.2 mg/L	0.64	0.5	24 HAT	RC	Field Trial	SA	1	Unspecified	Booth LH, Wratten SD, Kehrli P (2007) Effects of reduced rates of two insecticides on enzyme activity and mortality of an phid and its lacewing predator. Journal of Economic Entomology 100: 11-28
Micromus tasmaniae	Species	Hemerobiidae	Neuroptera	Intertional	Lambda-cyhalothrin	3A	10 mg/L	2	0.8	24 HAT	RC	Field Trial	SA	1	Unspecified	Booth LH, Wratten SD, Kehrli P (2007) Effects of reduced rates of two insecticides on enzyme activity and mortality of an phid and its lacewing predator. Journal of Economic Entomology 100: 11-28
Aphidius rhopalosiphi	Species	Braconidae	Hymenoptera	Intertional	Pirimicarb	1A	0.000125		0.22	24 HAT	DC	Laboratory Trial	SA	60	3	Borgemeister C, Poehling H-M, Dinter A, Holler C (1993) Effects of insecticides on life history parameters of the aphid parasitoid Aphidius rhopalosiphi (Hym.: Aphidiidae). Entomophaga 38(2): 245-255
Aphidius rhopalosiphi	Species	Braconidae	Hymenoptera	Intertional	Pirimicarb	1A	0.000125		0.37	48 HAT	DC	Laboratory Trial	SA	60	3	Borgemeister C, Poehling H-M, Dinter A, Holler C (1993) Effects of insecticides on life history parameters of the aphid parasitoid Aphidius rhopalosiphi (Hym.: Aphidiidae). Entomophaga 38(2): 245-255
Aphidius rhopalosiphi	Species	Braconidae	Hymenoptera	Intertional	Pirimicarb	1A	0.0005		0.92	24 HAT	DC	Laboratory Trial	SA	60	3	Borgemeister C, Poehling H-M, Dinter A, Holler C (1993) Effects of insecticides on life history parameters of the aphid parasitoid Aphidius rhopalosiphi (Hym.: Aphidiidae). Entomophaga 38(2): 245-255
Aphidius rhopalosiphi	Species	Braconidae	Hymenoptera	Intertional	Pirimicarb	1A	0.0005		0.95	48 HAT	DC	Laboratory Trial	SA	60	3	Borgemeister C, Poehling H-M, Dinter A, Holler C (1993) Effects of insecticides on life history parameters of the aphid parasitoid Aphidius rhopalosiphi (Hym.: Aphidiidae). Entomophaga 38(2): 245-255
Aphidius colemani	Species	Braconidae	Hymenoptera	Intertional	Abamectin	6	0.0085 g ai/L		0.71	1 DAT	DC	Laboratory Trial	SA	Unspecified	10	Bostanian NJ, Akalach M (2004) The contact toxicity of indoxacarb and five other insecticides to Orius insidiosus (Hemiptera: Anthocoridae) and Aphidius colemani (Hymenoptera: Braconidae), beneficials used in the greenhouse industry. Pest Management Science 60: 1231-1236
Aphidius colemani	Species	Braconidae	Hymenoptera	Intertional	Abamectin	6	0.0085 g ai/L		0.9	2 DAT	DC	Laboratory Trial	SA	Unspecified	10	Bostanian NJ, Akalach M (2004) The contact toxicity of indoxacarb and five other insecticides to Orius insidiosus (Hemiptera: Anthocoridae) and Aphidius colemani (Hymenoptera: Braconidae), beneficials used in the greenhouse industry. Pest Management Science 60: 1231-1236
Aphidius colemani	Species	Braconidae	Hymenoptera	Intertional	Abamectin	6	0.0085 g ai/L		1	5 DAT	DC	Laboratory Trial	SA	Unspecified	10	Bostanian NJ, Akalach M (2004) The contact toxicity of indoxacarb and five other insecticides to Orius insidiosus (Hemiptera: Anthocoridae) and Aphidius colemani (Hymenoptera: Braconidae), beneficials used in the greenhouse industry. Pest Management Science 60: 1231-1236
Aphidius colemani	Species	Braconidae	Hymenoptera	Intertional	Abamectin	6	0.0085 g ai/L		1	7 DAT	DC	Laboratory Trial	SA	Unspecified	10	Bostanian NJ, Akalach M (2004) The contact toxicity of indoxacarb and five other insecticides to Orius insidiosus (Hemiptera: Anthocoridae) and Aphidius colemani (Hymenoptera: Braconidae), beneficials used in the greenhouse industry. Pest Management Science 60: 1231-1236
Aphidius colemani	Species	Braconidae	Hymenoptera	Intertional	Abamectin	6	0.0085 g ai/L		1	9 DAT	DC	Laboratory Trial	SA	Unspecified	10	Bostanian NJ, Akalach M (2004) The contact toxicity of indoxacarb and five other insecticides to Orius insidiosus (Hemiptera: Anthocoridae) and Aphidius colemani (Hymenoptera: Braconidae), beneficials used in the greenhouse industry. Pest Management Science 60: 1231-1236
Aphidius colemani	Species	Braconidae	Hymenoptera	Intertional	Dimethoate	1B	0.19 g ai/L		0.97	1 DAT	DC	Laboratory Trial	SA	Unspecified	10	Bostanian NJ, Akalach M (2004) The contact toxicity of indoxacarb and five other insecticides to Orius insidiosus (Hemiptera: Anthocoridae) and Aphidius colemani (Hymenoptera: Braconidae), beneficials used in the greenhouse industry. Pest Management Science 60: 1231-1236
Aphidius colemani	Species	Braconidae	Hymenoptera	Intertional	Dimethoate	1B	0.19 g ai/L		1	2 DAT	DC	Laboratory Trial	SA	Unspecified	10	Bostanian NJ, Akalach M (2004) The contact toxicity of indoxacarb and five other insecticides to Orius insidiosus (Hemiptera: Anthocoridae) and Aphidius colemani (Hymenoptera: Braconidae), beneficials used in the greenhouse industry. Pest Management Science 60: 1231-1236
Aphidius colemani	Species	Braconidae	Hymenoptera	Intertional	Dimethoate	1B	0.19 g ai/L		1	5 DAT	DC	Laboratory Trial	SA	Unspecified	10	Bostanian NJ, Akalach M (2004) The contact toxicity of indoxacarb and five other insecticides to Orius insidiosus (Hemiptera: Anthocoridae) and Aphidius colemani (Hymenoptera: Braconidae), beneficials used in the greenhouse industry. Pest Management Science 60: 1231-1236
Aphidius colemani	Species	Braconidae	Hymenoptera	Intertional	Dimethoate	1B	0.19 g ai/L		1	7 DAT	DC	Laboratory Trial	SA	Unspecified	10	Bostanian NJ, Akalach M (2004) The contact toxicity of indoxacarb and five other insecticides to Orius insidiosus (Hemiptera: Anthocoridae) and Aphidius colemani (Hymenoptera: Braconidae), beneficials used in the greenhouse industry. Pest Management Science 60: 1231-1236
Aphidius colemani	Species	Braconidae	Hymenoptera	Intertional	Dimethoate	1B	0.19 g ai/L		1	9 DAT	DC	Laboratory Trial	SA	Unspecified	10	Bostanian NJ, Akalach M (2004) The contact toxicity of indoxacarb and five other insecticides to Orius insidiosus (Hemiptera: Anthocoridae) and Aphidius colemani (Hymenoptera: Braconidae), beneficials used in the greenhouse industry. Pest Management Science 60: 1231-1236
Aphidius colemani	Species	Braconidae	Hymenoptera	Intertional	Indoxacarb	22A	0.057 g ai/L		0.13	1 DAT	DC	Laboratory Trial	SA	Unspecified	10	Bostanian NJ, Akalach M (2004) The contact toxicity of indoxacarb and five other insecticides to Orius insidiosus (Hemiptera: Anthocoridae) and Aphidius colemani (Hymenoptera: Braconidae), beneficials used in the greenhouse industry. Pest Management Science 60: 1231-1236
Aphidius colemani	Species	Braconidae	Hymenoptera	Intertional	Indoxacarb	22A	0.057 g ai/L		0.3	2 DAT	DC	Laboratory Trial	SA	Unspecified	10	Bostanian NJ, Akalach M (2004) The contact toxicity of indoxacarb and five other insecticides to Orius insidiosus (Hemiptera: Anthocoridae) and Aphidius colemani (Hymenoptera: Braconidae), beneficials used in the greenhouse industry. Pest Management Science 60: 1231-1236
Aphidius colemani	Species	Braconidae	Hymenoptera	Intertional	Indoxacarb	22A	0.057 g ai/L		0.37	5 DAT	DC	Laboratory Trial	SA	Unspecified	10	Bostanian NJ, Akalach M (2004) The contact toxicity of indoxacarb and five other insecticides to Orius insidiosus (Hemiptera: Anthocoridae) and Aphidius colemani (Hymenoptera: Braconidae), beneficials used in the greenhouse industry. Pest Management Science 60: 1231-1236
Aphidius colemani	Species	Braconidae	Hymenoptera	Intertional	Indoxacarb	22A	0.114 g ai/L		0.43	1 DAT	DC	Laboratory Trial	SA	Unspecified	10	Bostanian NJ, Akalach M (2004) The contact toxicity of indoxacarb and five other insecticides to Orius insidiosus (Hemiptera: Anthocoridae) and Aphidius colemani (Hymenoptera: Braconidae), beneficials used in the greenhouse industry. Pest Management Science 60: 1231-1236
Aphidius colemani	Species	Braconidae	Hymenoptera	Intertional	Indoxacarb	22A	0.228 g ai/L		0.48	1 DAT	DC	Laboratory Trial	SA	Unspecified	10	Bostanian NJ, Akalach M (2004) The contact toxicity of indoxacarb and five other insecticides to Orius insidiosus (Hemiptera: Anthocoridae) and Aphidius colemani (Hymenoptera: Braconidae), beneficials used in the greenhouse industry. Pest Management Science 60: 1231-1236
Aphidius colemani	Species	Braconidae	Hymenoptera	Intertional	Indoxacarb	22A	0.114 g ai/L		0.62	2 DAT	DC	Laboratory Trial	SA	Unspecified	10	Bostanian NJ, Akalach M (2004) The contact toxicity of indoxacarb and five other insecticides to Orius insidiosus (Hemiptera: Anthocoridae) and Aphidius colemani (Hymenoptera: Braconidae), beneficials used in the greenhouse industry. Pest Management Science 60: 1231-1236
Aphidius colemani	Species	Braconidae	Hymenoptera	Intertional	Indoxacarb	22A	0.057 g ai/L		0.67	7 DAT	DC	Laboratory Trial	SA	Unspecified	10	Bostanian NJ, Akalach M (2004) The contact toxicity of indoxacarb and five other insecticides to Orius insidiosus (Hemiptera: Anthocoridae) and Aphidius colemani (Hymenoptera: Braconidae), beneficials used in the greenhouse industry. Pest Management Science 60: 1231-1236
Aphidius colemani	Species	Braconidae	Hymenoptera	Intertional	Indoxacarb	22A	0.114 g ai/L		0.72	5 DAT	DC	Laboratory Trial	SA	Unspecified	10	Bostanian NJ, Akalach M (2004) The contact toxicity of indoxacarb and five other insecticides to Orius insidiosus (Hemiptera: Anthocoridae) and Aphidius colemani (Hymenoptera: Braconidae), beneficials used in the greenhouse industry. Pest Management Science 60: 1231-1236
Aphidius colemani	Species	Braconidae	Hymenoptera	Intertional	Indoxacarb	22A	0.228 g ai/L		0.73	2 DAT	DC	Laboratory Trial	SA	Unspecified	10	Bostanian NJ, Akalach M (2004) The contact toxicity of indoxacarb and five other insecticides to Orius insidiosus (Hemiptera: Anthocoridae) and Aphidius colemani (Hymenoptera: Braconidae), beneficials used in the greenhouse industry. Pest Management Science 60: 1231-1236
Aphidius colemani	Species	Braconidae	Hymenoptera	Intertional	Indoxacarb	22A	0.057 g ai/L		0.77	9 DAT	DC	Laboratory Trial	SA	Unspecified	10	Bostanian NJ, Akalach M (2004) The contact toxicity of indoxacarb and five other insecticides to Orius insidiosus (Hemiptera: Anthocoridae) and Aphidius colemani (Hymenoptera: Braconidae), beneficials used in the greenhouse industry. Pest Management Science 60: 1231-1236
Aphidius colemani	Species	Braconidae	Hymenoptera	Intertional	Indoxacarb	22A	0.228 g ai/L		0.79	5 DAT	DC	Laboratory Trial	SA	Unspecified	10	Bostanian NJ, Akalach M (2004) The contact toxicity of indoxacarb and five other insecticides to Orius insidiosus (Hemiptera: Anthocoridae) and Aphidius colemani (Hymenoptera: Braconidae), beneficials used in the greenhouse industry. Pest Management Science 60: 1231-1236
Aphidius colemani	Species	Braconidae	Hymenoptera	Intertional	Indoxacarb	22A	0.114 g ai/L		0.9	7 DAT	DC	Laboratory Trial	SA	Unspecified	10	Bostanian NJ, Akalach M (2004) The contact toxicity of indoxacarb and five other insecticides to Orius insidiosus (Hemiptera: Anthocoridae) and Aphidius colemani (Hymenoptera: Braconidae), beneficials used in the greenhouse industry. Pest Management Science 60: 1231-1236
Aphidius colemani	Species	Braconidae	Hymenoptera	Intertional	Indoxacarb	22A	0.114 g ai/L		0.9	9 DAT	DC	Laboratory Trial	SA	Unspecified	10	Bostanian NJ, Akalach M (2004) The contact toxicity of indoxacarb and five other insecticides to Orius insidiosus (Hemiptera: Anthocoridae) and Aphidius colemani (Hymenoptera: Braconidae), beneficials used in the greenhouse industry. Pest Management Science 60: 1231-1236
Aphidius colemani	Species	Braconidae	Hymenoptera	Intertional	Indoxacarb	22A	0.228 g ai/L		0.92	7 DAT	DC	Laboratory Trial	SA	Unspecified	10	Bostanian NJ, Akalach M (2004) The contact toxicity of indoxacarb and five other insecticides to Orius insidiosus (Hemiptera: Anthocoridae) and Aphidius colemani (Hymenoptera: Braconidae), beneficials used in the greenhouse industry. Pest Management Science 60: 1231-1236
Aphidius colemani	Species	Braconidae	Hymenoptera	Intertional	Indoxacarb	22A	0.228 g ai/L		0.92	9 DAT	DC	Laboratory Trial	SA	Unspecified	10	Bostanian NJ, Akalach M (2004) The contact toxicity of indoxacarb and five other insecticides to Orius insidiosus (Hemiptera: Anthocoridae) and Aphidius colemani (Hymenoptera: Braconidae), beneficials used in the greenhouse industry. Pest Management Science 60: 1231-1236
Orius insidiosus	Species	Anthocoridae	Hemiptera	Intertional	Abamectin	6	0.0085 g ai/L		0.44	1 DAT	DC	Laboratory Trial	SA	Unspecified	5	Bostanian NJ, Akalach M (2004) The contact toxicity of indoxacarb and five other insecticides to Orius insidiosus (Hemiptera: Anthocoridae) and Aphidius colemani (Hymenoptera: Braconidae), beneficials used in the greenhouse industry. Pest Management Science 60: 1231-1236
Orius insidiosus	Species	Anthocoridae	Hemiptera	Intertional	Abamectin	6	0.0085 g ai/L		0.72	2 DAT	DC	Laboratory Trial	SA	Unspecified	5	Bostanian NJ, Akalach M (2004) The contact toxicity of indoxacarb and five other insecticides to Orius insidiosus (Hemiptera: Anthocoridae) and Aphidius colemani (Hymenoptera: Braconidae), beneficials used in the greenhouse industry. Pest Management Science 60: 1231-1236
Orius insidiosus	Species	Anthocoridae	Hemiptera	Intertional	Abamectin	6	0.0085 g ai/L		0.89	5 DAT	DC	Laboratory Trial	SA	Unspecified	5	Bostanian NJ, Akalach M (2004) The contact toxicity of indoxacarb and five other insecticides to Orius insidiosus (Hemiptera: Anthocoridae) and Aphidius colemani (Hymenoptera: Braconidae), beneficials used in the greenhouse industry. Pest Management Science 60: 1231-1236
Orius insidiosus	Species	Anthocoridae	Hemiptera	Intertional	Abamectin	6	0.0085 g ai/L		0.99	7 DAT	DC	Laboratory Trial	SA	Unspecified	5	Bostanian NJ, Akalach M (2004) The contact toxicity of indoxacarb and five other insecticides to Orius insidiosus (Hemiptera: Anthocoridae) and Aphidius colemani (Hymenoptera: Braconidae), beneficials used in the greenhouse industry. Pest Management Science 60: 1231-1236
Orius insidiosus	Species	Anthocoridae	Hemiptera	Intertional	Abamectin	6	0.0085 g ai/L		1	9 DAT	DC	Laboratory Trial	SA	Unspecified	5	Bostanian NJ, Akalach M (2004) The contact toxicity of indoxacarb and five other insecticides to Orius insidiosus (Hemiptera: Anthocoridae) and Aphidius colemani (Hymenoptera: Braconidae), beneficials used in the greenhouse industry. Pest Management Science 60: 1231-1236
Orius insidiosus	Species	Anthocoridae	Hemiptera	Intertional	Dimethoate	1B	0.19 g ai/L		0.99	1 DAT	DC	Laboratory Trial	SA	Unspecified	5	Bostanian NJ, Akalach M (2004) The contact toxicity of indoxacarb and five other insecticides to Orius insidiosus (Hemiptera: Anthocoridae) and Aphidius colemani (Hymenoptera: Braconidae), beneficials used in the greenhouse industry. Pest Management Science 60: 1231-1236
Orius insidiosus	Species	Anthocoridae	Hemiptera	Intertional	Dimethoate	1B	0.19 g ai/L		1	2 DAT	DC	Laboratory Trial	SA	Unspecified	5	Bostanian NJ, Akalach M (2004) The contact toxicity of indoxacarb and five other insecticides to Orius insidiosus (Hemiptera: Anthocoridae) and Aphidius colemani (Hymenoptera: Braconidae), beneficials used in the greenhouse industry. Pest Management Science 60: 1231-1236
Orius insidiosus	Species	Anthocoridae	Hemiptera	Intertional	Dimethoate	1B	0.19 g ai/L		1	5 DAT	DC	Laboratory Trial	SA	Unspecified	5	Bostanian NJ, Akalach M (2004) The contact toxicity of indoxacarb and five other insecticides to Orius insidiosus (Hemiptera: Anthocoridae) and Aphidius colemani (Hymenoptera: Braconidae), beneficials used in the greenhouse industry. Pest Management Science 60: 1231-1236
Orius insidiosus	Species	Anthocoridae	Hemiptera	Intertional	Dimethoate	1B	0.19 g ai/L		1	7 DAT	DC	Laboratory Trial	SA	Unspecified	5	Bostanian NJ, Akalach M (2004) The contact toxicity of indoxacarb and five other insecticides to Orius insidiosus (Hemiptera: Anthocoridae) and Aphidius colemani (Hymenoptera: Braconidae), beneficials used in the greenhouse industry. Pest Management Science 60: 1231-1236
Orius insidiosus	Species	Anthocoridae	Hemiptera	Intertional	Dimethoate	1B	0.19 g ai/L		1	9 DAT	DC	Laboratory Trial	SA	Unspecified	5	Bostanian NJ, Akalach M (2004) The contact toxicity of indoxacarb and five other insecticides to Orius insidiosus (Hemiptera: Anthocoridae) and Aphidius colemani (Hymenoptera: Braconidae), beneficials used in the greenhouse industry. Pest Management Science 60: 1231-1236
Orius insidiosus	Species	Anthocoridae	Hemiptera	Intertional	Indoxacarb	22A	0.057 g ai/L		0	1 DAT	DC	Laboratory Trial	SA	Unspecified	5	Bostanian NJ, Akalach M (2004) The contact toxicity of indoxacarb and five other insecticides to Orius insidiosus (Hemiptera: Anthocoridae) and Aphidius colemani (Hymenoptera: Braconidae), beneficials used in the greenhouse industry. Pest Management Science 60: 1231-1236
Orius insidiosus	Species	Anthocoridae	Hemiptera	Intertional	Indoxacarb	22A	0.057 g ai/L		0.03	2 DAT	DC	Laboratory Trial	SA	Unspecified	5	Bostanian NJ, Akalach M (2004) The contact toxicity of indoxacarb and five other insecticides to Orius insidiosus (Hemiptera: Anthocoridae) and Aphidius colemani (Hymenoptera: Braconidae), beneficials used in the greenhouse industry. Pest Management Science 60: 1231-1236
Orius insidiosus	Species	Anthocoridae	Hemiptera	Intertional	Indoxacarb	22A	0.114 g ai/L		0.04	1 DAT	DC	Laboratory Trial	SA	Unspecified	5	Bostanian NJ, Akalach M (2004) The contact toxicity of indoxacarb and five other insecticides to Orius insidiosus (Hemiptera: Anthocoridae) and Aphidius colemani (Hymenoptera: Braconidae), beneficials used in the greenhouse industry. Pest Management Science 60: 1231-1236
Orius insidiosus	Species	Anthocoridae	Hemiptera	Intertional	Indoxacarb	22A	0.114 g ai/L		0.04	2 DAT	DC	Laboratory Trial	SA	Unspecified	5	Bostanian NJ, Akalach M (2004) The contact toxicity of indoxacarb and five other insecticides to Orius insidiosus (Hemiptera: Anthocoridae) and Aphidius colemani (Hymenoptera: Braconidae), beneficials used in the greenhouse industry. Pest Management Science 60: 1231-1236
Orius insidiosus	Species	Anthocoridae	Hemiptera	Intertional	Indoxacarb	22A	0.228 g ai/L		0.05	1 DAT	DC	Laboratory Trial	SA	Unspecified	5	Bostanian NJ, Akalach M (2004) The contact toxicity of indoxacarb and five other insecticides to Orius insidiosus (Hemiptera: Anthocoridae) and Aphidius colemani (Hymenoptera: Braconidae), beneficials used in the greenhouse industry. Pest Management Science 60: 1231-1236
Orius insidiosus	Species	Anthocoridae	Hemiptera	Intertional	Indoxacarb	22A	0.228 g ai/L		0.15	2 DAT	DC	Laboratory Trial	SA	Unspecified	5	Bostanian NJ, Akalach M (2004) The contact toxicity of indoxacarb and five other insecticides to Orius insidiosus (Hemiptera: Anthocoridae) and Aphidius colemani (Hymenoptera: Braconidae), beneficials used in the greenhouse industry. Pest Management Science 60: 1231-1236
Orius insidiosus	Species	Anthocoridae	Hemiptera	Intertional	Indoxacarb	22A	0.114 g ai/L		0.16	5 DAT	DC	Laboratory Trial	SA	Unspecified	5	Bostanian NJ, Akalach M (2004) The contact toxicity of indoxacarb and five other insecticides to Orius insidiosus (Hemiptera: Anthocoridae) and Aphidius colemani (Hymenoptera: Braconidae), beneficials used in the greenhouse industry. Pest Management Science 60: 1231-1236
Orius insidiosus	Species	Anthocoridae	Hemiptera	Intertional	Indoxacarb	22A	0.057 g ai/L		0.23	5 DAT	DC	Laboratory Trial	SA	Unspecified	5	Bostanian NJ, Akalach M (2004) The contact toxicity of indoxacarb and five other insecticides to Orius insidiosus (Hemiptera: Anthocoridae) and Aphidius colemani (Hymenoptera: Braconidae), beneficials used in the greenhouse industry. Pest Management Science 60: 1231-1236
Orius insidiosus	Species	Anthocoridae	Hemiptera	Intertional	Indoxacarb	22A	0.114 g ai/L		0.4	7 DAT	DC	Laboratory Trial	SA	Unspecified	5	Bostanian NJ, Akalach M (2004) The contact toxicity of indoxacarb and five other insecticides to Orius insidiosus (Hemiptera: Anthocoridae) and Aphidius colemani (Hymenoptera: Braconidae), beneficials used in the greenhouse industry. Pest Management Science 60: 1231-1236
Orius insidiosus	Species	Anthocoridae	Hemiptera	Intertional	Indoxacarb	22A	0.228 g ai/L		0.44	5 DAT	DC	Laboratory Trial	SA	Unspecified	5	Bostanian NJ, Akalach M (2004) The contact toxicity of indoxacarb and five other insecticides to Orius insidiosus (Hemiptera: Anthocoridae) and Aphidius colemani (Hymenoptera: Braconidae), beneficials used in the greenhouse industry. Pest Management Science 60: 1231-1236
Orius insidiosus	Species	Anthocoridae	Hemiptera	Intertional	Indoxacarb	22A	0.057 g ai/L		0.48	7 DAT	DC	Laboratory Trial	SA	Unspecified	5	Bostanian NJ, Akalach M (2004) The contact toxicity of indoxacarb and five other insecticides to Orius insidiosus (Hemiptera: Anthocoridae) and Aphidius colemani (Hymenoptera: Braconidae), beneficials used in the greenhouse industry. Pest Management Science 60: 1231-1236
Orius insidiosus	Species	Anthocoridae	Hemiptera	Intertional	Indoxacarb	22A	0.114 g ai/L		0.51	9 DAT	DC	Laboratory Trial	SA	Unspecified	5	Bostanian NJ, Akalach M (2004) The contact toxicity of indoxacarb and five other insecticides to Orius insidiosus (Hemiptera: Anthocoridae) and Aphidius colemani (Hymenoptera: Braconidae), beneficials used in the greenhouse industry. Pest Management Science 60: 1231-1236
Orius insidiosus	Species	Anthocoridae	Hemiptera	Intertional	Indoxacarb	22A	0.057 g ai/L		0.51	9 DAT	DC	Laboratory Trial	SA	Unspecified	5	Bostanian NJ, Akalach M (2004) The contact toxicity of indoxacarb and five other insecticides to Orius insidiosus (Hemiptera: Anthocoridae) and Aphidius colemani (Hymenoptera: Braconidae), beneficials used in the greenhouse industry. Pest Management Science 60: 1231-1236
Orius insidiosus	Species	Anthocoridae	Hemiptera	Intertional	Indoxacarb	22A	0.228 g ai/L		0.65	7 DAT	DC	Laboratory Trial	SA	Unspecified	5	Bostanian NJ, Akalach M (2004) The contact toxicity of indoxacarb and five other insecticides to Orius insidiosus (Hemiptera: Anthocoridae) and Aphidius colemani (Hymenoptera: Braconidae), beneficials used in the greenhouse industry. Pest Management Science 60: 1231-1236
Orius insidiosus	Species	Anthocoridae	Hemiptera	Intertional	Indoxacarb	22A	0.228 g ai/L		0.65	9 DAT	DC	Laboratory Trial	SA	Unspecified	5	Bostanian NJ, Akalach M (2004) The contact toxicity of indoxacarb and five other insecticides to Orius insidiosus (Hemiptera: Anthocoridae) and Aphidius colemani (Hymenoptera: Braconidae), beneficials used in the greenhouse industry. Pest Management Science 60: 1231-1236
Phytoseiulus persimilis	Species	Phytoseiidae	Mesostigmata	Intertional	Abamectin	6	0.00886 g ai/L		1	7 DAT	DC	Laboratory Trial	C/TS	10	5	Bostanian NJ, Akalach M (2006) The effect of indoxacarb and five other insecticides on Phytoseiulus persimilis (Acari: Phytoseiidae), Amblyseius fallacis (Acari: Phytoseiidae) and nymphs of Orius insidious (Hemiptera: Anthocoridae). Pest Management Science 62: 334-339
Phytoseiulus persimilis	Species	Phytoseiidae	Mesostigmata	Intertional	Dimethoate	1B	0.190 g ai/L		1	7 DAT	DC	Laboratory Trial	C/TS	10	5	Bostanian NJ, Akalach M (2006) The effect of indoxacarb and five other insecticides on Phytoseiulus persimilis (Acari: Phytoseiidae), Amblyseius fallacis (Acari: Phytoseiidae) and nymphs of Orius insidious (Hemiptera: Anthocoridae). Pest Management Science 62: 334-339
Phytoseiulus persimilis	Species	Phytoseiidae	Mesostigmata	Intertional	Indoxacarb	22A	0.057 g ai/L		0.22	7 DAT	DC	Laboratory Trial	C/TS	10	5	Bostanian NJ, Akalach M (2006) The effect of indoxacarb and five other insecticides on Phytoseiulus persimilis (Acari: Phytoseiidae), Amblyseius fallacis (Acari: Phytoseiidae) and nymphs of Orius insidious (Hemiptera: Anthocoridae). Pest Management Science 62: 334-339
Phytoseiulus persimilis	Species	Phytoseiidae	Mesostigmata	Intertional	Indoxacarb	22A	0.114 g ai/L		0.31	7 DAT	DC	Laboratory Trial	C/TS	10	5	Bostanian NJ, Akalach M (2006) The effect of indoxacarb and five other insecticides on Phytoseiulus persimilis (Acari: Phytoseiidae), Amblyseius fallacis (Acari: Phytoseiidae) and nymphs of Orius insidious (Hemiptera: Anthocoridae). Pest Management Science 62: 334-339
Phytoseiulus persimilis	Species	Phytoseiidae	Mesostigmata	Intertional	Indoxacarb	22A	0.228 g ai/L		0.31	7 DAT	DC	Laboratory Trial	C/TS	10	5	Bostanian NJ, Akalach M (2006) The effect of indoxacarb and five other insecticides on Phytoseiulus persimilis (Acari: Phytoseiidae), Amblyseius fallacis (Acari: Phytoseiidae) and nymphs of Orius insidious (Hemiptera: Anthocoridae). Pest Management Science 62: 334-339
Neoseiulus fallacis	Species	Phytoseiidae	Mesostigmata	Intertional	Abamectin	6	0.0086 g ai/L		0.89	7 DAT	DC	Laboratory Trial	C/TS	10	5	Bostanian NJ, Akalach M (2006) The effect of indoxacarb and five other insecticides on Phytoseiulus persimilis (Acari: Phytoseiidae), Ambylseius fallacis (Acari: Phytoseiidae) and nymphs of Orius insidiosus (Hemiptera: Anthocoridae). Pest Management Science 62: 334-339
Neoseiulus fallacis	Species	Phytoseiidae	Mesostigmata	Intertional	Dimethoate	1B	0.19 g ai/L		0.94	7 DAT	DC	Laboratory Trial	C/TS	10	5	Bostanian NJ, Akalach M (2006) The effect of indoxacarb and five other insecticides on Phytoseiulus persimilis (Acari: Phytoseiidae), Ambylseius fallacis (Acari: Phytoseiidae) and nymphs of Orius insidiosus (Hemiptera: Anthocoridae). Pest Management Science 62: 334-339
Neoseiulus fallacis	Species	Phytoseiidae	Mesostigmata	Intertional	Indoxacarb	22A	0.057 g ai/L		0.28	7 DAT	DC	Laboratory Trial	C/TS	10	5	Bostanian NJ, Akalach M (2006) The effect of indoxacarb and five other insecticides on Phytoseiulus persimilis (Acari: Phytoseiidae), Ambylseius fallacis (Acari: Phytoseiidae) and nymphs of Orius insidiosus (Hemiptera: Anthocoridae). Pest Management Science 62: 334-339
Neoseiulus fallacis	Species	Phytoseiidae	Mesostigmata	Intertional	Indoxacarb	22A	0.114 g ai/L		0.38	7 DAT	DC	Laboratory Trial	C/TS	10	5	Bostanian NJ, Akalach M (2006) The effect of indoxacarb and five other insecticides on Phytoseiulus persimilis (Acari: Phytoseiidae), Ambylseius fallacis (Acari: Phytoseiidae) and nymphs of Orius insidiosus (Hemiptera: Anthocoridae). Pest Management Science 62: 334-339
Neoseiulus fallacis	Species	Phytoseiidae	Mesostigmata	Intertional	Indoxacarb	22A	0.228 g ai/L		0.44	7 DAT	DC	Laboratory Trial	C/TS	10	5	Bostanian NJ, Akalach M (2006) The effect of indoxacarb and five other insecticides on Phytoseiulus persimilis (Acari: Phytoseiidae), Ambylseius fallacis (Acari: Phytoseiidae) and nymphs of Orius insidiosus (Hemiptera: Anthocoridae). Pest Management Science 62: 334-339
Neoseiulus fallacis	Species	Phytoseiidae	Mesostigmata	Intertional	Indoxacarb	22A	0.434 g ai/L		0.5	7 DAT	DC	Laboratory Trial	C/TS	10	5	Bostanian NJ, Akalach M (2006) The effect of indoxacarb and five other insecticides on Phytoseiulus persimilis (Acari: Phytoseiidae), Ambylseius fallacis (Acari: Phytoseiidae) and nymphs of Orius insidiosus (Hemiptera: Anthocoridae). Pest Management Science 62: 334-339
Orius insidiosus	Species	Anthocoridae	Hemiptera	Intertional	Abamectin	6	0.0086 g ai/L		1	7 DAT	DC	Laboratory Trial	SA	10	10	Bostanian NJ, Akalach M (2006) The effect of indoxacarb and five other insecticides on Phytoseiulus persimilis (Acari: Phytoseiidae), Ambylseius fallacis (Acari: Phytoseiidae) and nymphs of Orius insidiosus (Hemiptera: Anthocoridae). Pest Management Science 62: 334-339
Orius insidiosus	Species	Anthocoridae	Hemiptera	Intertional	Dimethoate	1B	0.19 g ai/L		0.98	7 DAT	DC	Laboratory Trial	SA	10	10	Bostanian NJ, Akalach M (2006) The effect of indoxacarb and five other insecticides on Phytoseiulus persimilis (Acari: Phytoseiidae), Ambylseius fallacis (Acari: Phytoseiidae) and nymphs of Orius insidiosus (Hemiptera: Anthocoridae). Pest Management Science 62: 334-339
Orius insidiosus	Species	Anthocoridae	Hemiptera	Intertional	Indoxacarb	22A	0.057 g ai/L		0.17	7 DAT	DC	Laboratory Trial	SA	10	10	Bostanian NJ, Akalach M (2006) The effect of indoxacarb and five other insecticides on Phytoseiulus persimilis (Acari: Phytoseiidae), Ambylseius fallacis (Acari: Phytoseiidae) and nymphs of Orius insidiosus (Hemiptera: Anthocoridae). Pest Management Science 62: 334-339
Orius insidiosus	Species	Anthocoridae	Hemiptera	Intertional	Indoxacarb	22A	0.114 g ai/L		0.27	7 DAT	DC	Laboratory Trial	SA	10	10	Bostanian NJ, Akalach M (2006) The effect of indoxacarb and five other insecticides on Phytoseiulus persimilis (Acari: Phytoseiidae), Ambylseius fallacis (Acari: Phytoseiidae) and nymphs of Orius insidiosus (Hemiptera: Anthocoridae). Pest Management Science 62: 334-339
Orius insidiosus	Species	Anthocoridae	Hemiptera	Intertional	Indoxacarb	22A	0.228 g ai/L		0.4	7 DAT	DC	Laboratory Trial	SA	10	10	Bostanian NJ, Akalach M (2006) The effect of indoxacarb and five other insecticides on Phytoseiulus persimilis (Acari: Phytoseiidae), Ambylseius fallacis (Acari: Phytoseiidae) and nymphs of Orius insidiosus (Hemiptera: Anthocoridae). Pest Management Science 62: 334-339
Orius insidiosus	Species	Anthocoridae	Hemiptera	Intertional	Indoxacarb	22A	0.272 g ai/L		0.5	7 DAT	DC	Laboratory Trial	SA	10	5	Bostanian NJ, Akalach M (2006) The effect of indoxacarb and five other insecticides on Phytoseiulus persimilis (Acari: Phytoseiidae), Ambylseius fallacis (Acari: Phytoseiidae) and nymphs of Orius insidiosus (Hemiptera: Anthocoridae). Pest Management Science 62: 334-339
Phytoseiulus persimilis	Species	Phytoseiidae	Mesostigmata	Intertional	Indoxacarb	22A	28.941 g ai/L		0.5	7 DAT	DC	Laboratory Trial	C/TS	10	5	Bostanian NJ, Akalach M (2006) The effect of indoxacarb and five other insecticides on Phytoseiulus persimilis (Acari: Phytoseiidae), Ambylseius fallacis (Acari: Phytoseiidae) and nymphs of Orius insidiosus (Hemiptera: Anthocoridae). Pest Management Science 62: 334-339
Aphidius colemani	Species	Braconidae	Hymenoptera	Intertional	Abamectin	6	0.0085 g ai/L		0.66	24 HAT	DC	Laboratory Trial	SA	3	10	Bostanian NJ, Akalach M, Chiasson H (2005) Effects of a Chenopodium-based botanical insecticide/aracide on Orius insidiosus (Hemiptera: Anthocoridae) and Aphidius colemani (Hymenoptera: Braconidae). Pest Management Science 61: 976-984
Aphidius colemani	Species	Braconidae	Hymenoptera	Intertional	Abamectin	6	0.0085 g ai/L		0.77	48 HAT	DC	Laboratory Trial	SA	3	10	Bostanian NJ, Akalach M, Chiasson H (2005) Effects of a Chenopodium-based botanical insecticide/aracide on Orius insidiosus (Hemiptera: Anthocoridae) and Aphidius colemani (Hymenoptera: Braconidae). Pest Management Science 61: 976-984
Aphidius colemani	Species	Braconidae	Hymenoptera	Intertional	Abamectin	6	0.0085 g ai/L		0.35	24 HAT	RC	Laboratory Trial	SA	8	5	Bostanian NJ, Akalach M, Chiasson H (2005) Effects of a Chenopodium-based botanical insecticide/aracide on Orius insidiosus (Hemiptera: Anthocoridae) and Aphidius colemani (Hymenoptera: Braconidae). Pest Management Science 61: 976-984
Aphidius colemani	Species	Braconidae	Hymenoptera	Intertional	Abamectin	6	0.0085 g ai/L		0.59	48 HAT	RC	Laboratory Trial	SA	8	5	Bostanian NJ, Akalach M, Chiasson H (2005) Effects of a Chenopodium-based botanical insecticide/aracide on Orius insidiosus (Hemiptera: Anthocoridae) and Aphidius colemani (Hymenoptera: Braconidae). Pest Management Science 61: 976-984
Orius insidiosus	Species	Anthocoridae	Hemiptera	Intertional	Abamectin	6	0.0085 g ai/L		0.5	24 HAT	DC	Laboratory Trial	SA	10	5	Bostanian NJ, Akalach M, Chiasson H (2005) Effects of a Chenopodium-based botanical insecticide/aracide on Orius insidiosus (Hemiptera: Anthocoridae) and Aphidius colemani (Hymenoptera: Braconidae). Pest Management Science 61: 976-984
Orius insidiosus	Species	Anthocoridae	Hemiptera	Intertional	Abamectin	6	0.0085 g ai/L		0.69	24 HAT	DC	Laboratory Trial	SA	10	5	Bostanian NJ, Akalach M, Chiasson H (2005) Effects of a Chenopodium-based botanical insecticide/aracide on Orius insidiosus (Hemiptera: Anthocoridae) and Aphidius colemani (Hymenoptera: Braconidae). Pest Management Science 61: 976-984
Orius insidiosus	Species	Anthocoridae	Hemiptera	Intertional	Abamectin	6	0.0085 g ai/L		0.73	48 HAT	DC	Laboratory Trial	SA	10	5	Bostanian NJ, Akalach M, Chiasson H (2005) Effects of a Chenopodium-based botanical insecticide/aracide on Orius insidiosus (Hemiptera: Anthocoridae) and Aphidius colemani (Hymenoptera: Braconidae). Pest Management Science 61: 976-984
Orius insidiosus	Species	Anthocoridae	Hemiptera	Intertional	Abamectin	6	0.0085 g ai/L		0.93	48 HAT	DC	Laboratory Trial	SA	10	5	Bostanian NJ, Akalach M, Chiasson H (2005) Effects of a Chenopodium-based botanical insecticide/aracide on Orius insidiosus (Hemiptera: Anthocoridae) and Aphidius colemani (Hymenoptera: Braconidae). Pest Management Science 61: 976-984
Neoseiulus fallacis	Species	Phytoseiidae	Mesostigmata	Intertional	Permethrin	3A	200 g ai/ha	200	0.54	24 HAT	RC	Laboratory/SF	SA	6	16	Bostanian NJ, Belanger A (1985) The toxicity of three pyrethroids to Amblyseius fallacis (Garman) Acar. Phytoseiidae and their residues on apple foliage. Agriculture, Ecosystems and Environment 14: 243-250
Neoseiulus fallacis	Species	Phytoseiidae	Mesostigmata	Intertional	Permethrin	3A	200 g ai/ha	200	0.57	24 HAT	RC	Laboratory/SF	SA	6	16	Bostanian NJ, Belanger A (1985) The toxicity of three pyrethroids to Amblyseius fallacis (Garman) Acar. Phytoseiidae and their residues on apple foliage. Agriculture, Ecosystems and Environment 14: 243-250
Neoseiulus fallacis	Species	Phytoseiidae	Mesostigmata	Intertional	Permethrin	3A	200 g ai/ha	200	0.79	24 HAT	RC	Laboratory/SF	SA	6	16	Bostanian NJ, Belanger A (1985) The toxicity of three pyrethroids to Amblyseius fallacis (Garman) Acar. Phytoseiidae and their residues on apple foliage. Agriculture, Ecosystems and Environment 14: 243-250
Neoseiulus fallacis	Species	Phytoseiidae	Mesostigmata	Intertional	Permethrin	3A	200 g ai/ha	200	0.8	24 HAT	RC	Laboratory/SF	SA	6	16	Bostanian NJ, Belanger A (1985) The toxicity of three pyrethroids to Amblyseius fallacis (Garman) Acar. Phytoseiidae and their residues on apple foliage. Agriculture, Ecosystems and Environment 14: 243-250
Neoseiulus fallacis	Species	Phytoseiidae	Mesostigmata	Intertional	Permethrin	3A	200 g ai/ha	200	0.89	24 HAT	RC	Laboratory/SF	SA	6	16	Bostanian NJ, Belanger A (1985) The toxicity of three pyrethroids to Amblyseius fallacis (Garman) Acar. Phytoseiidae and their residues on apple foliage. Agriculture, Ecosystems and Environment 14: 243-250
Neoseiulus fallacis	Species	Phytoseiidae	Mesostigmata	Intertional	Permethrin	3A	200 g ai/ha	200	0.98	24 HAT	RC	Semi-field Trial	SA	6	16	Bostanian NJ, Belanger A (1985) The toxicity of three pyrethroids to Amblyseius fallacis (Garman) Acar. Phytoseiidae and their residues on apple foliage. Agriculture, Ecosystems and Environment 14: 243-250
Neoseiulus fallacis	Species	Phytoseiidae	Mesostigmata	Intertional	Permethrin	3A	100 g ai/ha	100	0.46	24 HAT	RC	Laboratory/SF	SA	6	16	Bostanian NJ, Belanger A (1985) The toxicity of three pyrethroids to Amblyseius fallacis (Garman) Acar. Phytoseiidae and their residues on apple foliage. Agriculture, Ecosystems and Environment 14: 243-251
Neoseiulus fallacis	Species	Phytoseiidae	Mesostigmata	Intertional	Permethrin	3A	100 g ai/ha	100	0.54	24 HAT	RC	Laboratory/SF	SA	6	16	Bostanian NJ, Belanger A (1985) The toxicity of three pyrethroids to Amblyseius fallacis (Garman) Acar. Phytoseiidae and their residues on apple foliage. Agriculture, Ecosystems and Environment 14: 243-251
Neoseiulus fallacis	Species	Phytoseiidae	Mesostigmata	Intertional	Permethrin	3A	100 g ai/ha	100	0.67	24 HAT	RC	Laboratory/SF	SA	6	16	Bostanian NJ, Belanger A (1985) The toxicity of three pyrethroids to Amblyseius fallacis (Garman) Acar. Phytoseiidae and their residues on apple foliage. Agriculture, Ecosystems and Environment 14: 243-251
Neoseiulus fallacis	Species	Phytoseiidae	Mesostigmata	Intertional	Permethrin	3A	100 g ai/ha	100	0.75	24 HAT	RC	Laboratory/SF	SA	6	16	Bostanian NJ, Belanger A (1985) The toxicity of three pyrethroids to Amblyseius fallacis (Garman) Acar. Phytoseiidae and their residues on apple foliage. Agriculture, Ecosystems and Environment 14: 243-251
Neoseiulus fallacis	Species	Phytoseiidae	Mesostigmata	Intertional	Permethrin	3A	100 g ai/ha	100	1	24 HAT	RC	Laboratory/SF	SA	6	16	Bostanian NJ, Belanger A (1985) The toxicity of three pyrethroids to Amblyseius fallacis (Garman) Acar. Phytoseiidae and their residues on apple foliage. Agriculture, Ecosystems and Environment 14: 243-251
Neoseiulus fallacis	Species	Phytoseiidae	Mesostigmata	Intertional	Cypermethrin	3A	100 g ai/ha	100	0.54	24 HAT	RC	Laboratory/SF	SA	6	16	Bostanian NJ, Belanger A (1985) The toxicity of three pyrethroids to Amblyseius fallacis (Garman) Acar. Phytoseiidae and their residues on apple foliage. Agriculture, Ecosystems and Environment 14: 243-252
Neoseiulus fallacis	Species	Phytoseiidae	Mesostigmata	Intertional	Cypermethrin	3A	100 g ai/ha	100	0.8	24 HAT	RC	Laboratory/SF	SA	6	16	Bostanian NJ, Belanger A (1985) The toxicity of three pyrethroids to Amblyseius fallacis (Garman) Acar. Phytoseiidae and their residues on apple foliage. Agriculture, Ecosystems and Environment 14: 243-252
Neoseiulus fallacis	Species	Phytoseiidae	Mesostigmata	Intertional	Cypermethrin	3A	100 g ai/ha	100	0.85	24 HAT	RC	Laboratory/SF	SA	6	16	Bostanian NJ, Belanger A (1985) The toxicity of three pyrethroids to Amblyseius fallacis (Garman) Acar. Phytoseiidae and their residues on apple foliage. Agriculture, Ecosystems and Environment 14: 243-252
Neoseiulus fallacis	Species	Phytoseiidae	Mesostigmata	Intertional	Cypermethrin	3A	100 g ai/ha	100	0.89	24 HAT	RC	Laboratory/SF	SA	6	16	Bostanian NJ, Belanger A (1985) The toxicity of three pyrethroids to Amblyseius fallacis (Garman) Acar. Phytoseiidae and their residues on apple foliage. Agriculture, Ecosystems and Environment 14: 243-252
Neoseiulus fallacis	Species	Phytoseiidae	Mesostigmata	Intertional	Cypermethrin	3A	100 g ai/ha	100	0.94	24 HAT	RC	Laboratory/SF	SA	6	16	Bostanian NJ, Belanger A (1985) The toxicity of three pyrethroids to Amblyseius fallacis (Garman) Acar. Phytoseiidae and their residues on apple foliage. Agriculture, Ecosystems and Environment 14: 243-252
Neoseiulus fallacis	Species	Phytoseiidae	Mesostigmata	Intertional	Cypermethrin	3A	100 g ai/ha	100	0.95	24 HAT	RC	Laboratory/SF	SA	6	16	Bostanian NJ, Belanger A (1985) The toxicity of three pyrethroids to Amblyseius fallacis (Garman) Acar. Phytoseiidae and their residues on apple foliage. Agriculture, Ecosystems and Environment 14: 243-252
Neoseiulus fallacis	Species	Phytoseiidae	Mesostigmata	Intertional	Permethrin	3A	150 g ai/ha	150	0.54	24 HAT	RC	Laboratory/SF	SA	6	16	Bostanian NJ, Belanger A (1985) The toxicity of three pyrethroids to Amblyseius fallacis (Garman) Acar. Phytoseiidae and their residues on apple foliage. Agriculture, Ecosystems and Environment 14: 243-253
Neoseiulus fallacis	Species	Phytoseiidae	Mesostigmata	Intertional	Permethrin	3A	150 g ai/ha	150	0.62	24 HAT	RC	Laboratory/SF	SA	6	16	Bostanian NJ, Belanger A (1985) The toxicity of three pyrethroids to Amblyseius fallacis (Garman) Acar. Phytoseiidae and their residues on apple foliage. Agriculture, Ecosystems and Environment 14: 243-253
Neoseiulus fallacis	Species	Phytoseiidae	Mesostigmata	Intertional	Permethrin	3A	150 g ai/ha	150	0.76	24 HAT	RC	Laboratory/SF	SA	6	16	Bostanian NJ, Belanger A (1985) The toxicity of three pyrethroids to Amblyseius fallacis (Garman) Acar. Phytoseiidae and their residues on apple foliage. Agriculture, Ecosystems and Environment 14: 243-253
Neoseiulus fallacis	Species	Phytoseiidae	Mesostigmata	Intertional	Permethrin	3A	150 g ai/ha	150	0.79	24 HAT	RC	Laboratory/SF	SA	6	16	Bostanian NJ, Belanger A (1985) The toxicity of three pyrethroids to Amblyseius fallacis (Garman) Acar. Phytoseiidae and their residues on apple foliage. Agriculture, Ecosystems and Environment 14: 243-253
Neoseiulus fallacis	Species	Phytoseiidae	Mesostigmata	Intertional	Permethrin	3A	150 g ai/ha	150	0.85	24 HAT	RC	Laboratory/SF	SA	6	16	Bostanian NJ, Belanger A (1985) The toxicity of three pyrethroids to Amblyseius fallacis (Garman) Acar. Phytoseiidae and their residues on apple foliage. Agriculture, Ecosystems and Environment 14: 243-253
Neoseiulus fallacis	Species	Phytoseiidae	Mesostigmata	Intertional	Permethrin	3A	150 g ai/ha	150	0.93	24 HAT	RC	Laboratory/SF	SA	6	16	Bostanian NJ, Belanger A (1985) The toxicity of three pyrethroids to Amblyseius fallacis (Garman) Acar. Phytoseiidae and their residues on apple foliage. Agriculture, Ecosystems and Environment 14: 243-253
Neoseiulus fallacis	Species	Phytoseiidae	Mesostigmata	Intertional	Cypermethrin	3A	100 g ai/ha	100	0.35	24 HAT	RC	Laboratory/SF	SA	6	16	Bostanian NJ, Belanger A (1985) The toxicity of three pyrethroids to Amblyseius fallacis (Garman) Acar. Phytoseiidae and their residues on apple foliage. Agriculture, Ecosystems and Environment 14: 243-254
Neoseiulus fallacis	Species	Phytoseiidae	Mesostigmata	Intertional	Cypermethrin	3A	100 g ai/ha	100	0.62	24 HAT	RC	Laboratory/SF	SA	6	16	Bostanian NJ, Belanger A (1985) The toxicity of three pyrethroids to Amblyseius fallacis (Garman) Acar. Phytoseiidae and their residues on apple foliage. Agriculture, Ecosystems and Environment 14: 243-254
Neoseiulus fallacis	Species	Phytoseiidae	Mesostigmata	Intertional	Cypermethrin	3A	100 g ai/ha	100	0.84	24 HAT	RC	Laboratory/SF	SA	6	16	Bostanian NJ, Belanger A (1985) The toxicity of three pyrethroids to Amblyseius fallacis (Garman) Acar. Phytoseiidae and their residues on apple foliage. Agriculture, Ecosystems and Environment 14: 243-254
Neoseiulus fallacis	Species	Phytoseiidae	Mesostigmata	Intertional	Cypermethrin	3A	100 g ai/ha	100	0.88	24 HAT	RC	Laboratory/SF	SA	6	16	Bostanian NJ, Belanger A (1985) The toxicity of three pyrethroids to Amblyseius fallacis (Garman) Acar. Phytoseiidae and their residues on apple foliage. Agriculture, Ecosystems and Environment 14: 243-254
Neoseiulus fallacis	Species	Phytoseiidae	Mesostigmata	Intertional	Cypermethrin	3A	100 g ai/ha	100	0.93	24 HAT	RC	Laboratory/SF	SA	6	16	Bostanian NJ, Belanger A (1985) The toxicity of three pyrethroids to Amblyseius fallacis (Garman) Acar. Phytoseiidae and their residues on apple foliage. Agriculture, Ecosystems and Environment 14: 243-254
Neoseiulus fallacis	Species	Phytoseiidae	Mesostigmata	Intertional	Cypermethrin	3A	100 g ai/ha	100	0.96	24 HAT	RC	Laboratory/SF	SA	6	16	Bostanian NJ, Belanger A (1985) The toxicity of three pyrethroids to Amblyseius fallacis (Garman) Acar. Phytoseiidae and their residues on apple foliage. Agriculture, Ecosystems and Environment 14: 243-254
Neoseiulus fallacis	Species	Phytoseiidae	Mesostigmata	Intertional	Cypermethrin	3A	100 g ai/ha	100	0.43	24 HAT	RC	Laboratory/SF	SA	6	16	Bostanian NJ, Belanger A (1985) The toxicity of three pyrethroids to Amblyseius fallacis (Garman) Acar. Phytoseiidae and their residues on apple foliage. Agriculture, Ecosystems and Environment 14: 243-255
Neoseiulus fallacis	Species	Phytoseiidae	Mesostigmata	Intertional	Cypermethrin	3A	100 g ai/ha	100	0.49	24 HAT	RC	Laboratory/SF	SA	6	16	Bostanian NJ, Belanger A (1985) The toxicity of three pyrethroids to Amblyseius fallacis (Garman) Acar. Phytoseiidae and their residues on apple foliage. Agriculture, Ecosystems and Environment 14: 243-255
Neoseiulus fallacis	Species	Phytoseiidae	Mesostigmata	Intertional	Cypermethrin	3A	100 g ai/ha	100	0.51	24 HAT	RC	Laboratory/SF	SA	6	16	Bostanian NJ, Belanger A (1985) The toxicity of three pyrethroids to Amblyseius fallacis (Garman) Acar. Phytoseiidae and their residues on apple foliage. Agriculture, Ecosystems and Environment 14: 243-255
Neoseiulus fallacis	Species	Phytoseiidae	Mesostigmata	Intertional	Cypermethrin	3A	100 g ai/ha	100	0.9	24 HAT	RC	Laboratory/SF	SA	6	16	Bostanian NJ, Belanger A (1985) The toxicity of three pyrethroids to Amblyseius fallacis (Garman) Acar. Phytoseiidae and their residues on apple foliage. Agriculture, Ecosystems and Environment 14: 243-255
Neoseiulus fallacis	Species	Phytoseiidae	Mesostigmata	Intertional	Cypermethrin	3A	100 g ai/ha	100	0.98	24 HAT	RC	Laboratory/SF	SA	6	16	Bostanian NJ, Belanger A (1985) The toxicity of three pyrethroids to Amblyseius fallacis (Garman) Acar. Phytoseiidae and their residues on apple foliage. Agriculture, Ecosystems and Environment 14: 243-255
Neoseiulus fallacis	Species	Phytoseiidae	Mesostigmata	Intertional	Cypermethrin	3A	100 g ai/ha	100	1	24 HAT	RC	Laboratory/SF	SA	6	16	Bostanian NJ, Belanger A (1985) The toxicity of three pyrethroids to Amblyseius fallacis (Garman) Acar. Phytoseiidae and their residues on apple foliage. Agriculture, Ecosystems and Environment 14: 243-255
Neoseiulus fallacis	Species	Phytoseiidae	Mesostigmata	Intertional	Indoxacarb	22A	0.05 g ai/L (0.75 g ai/ha)	0.75	0	24 HAT	DC	Laboratory Trial	SA	90	1	Bostanian NJ, Vincent C, Hardman JM, Larocque N (2004) Toxicity of indoxacarb to two species of predacious mites and a predacious Mirid. Pest Management Science 60: 483-486
Neoseiulus fallacis	Species	Phytoseiidae	Mesostigmata	Intertional	Indoxacarb	22A	0.05 g ai/L (0.75 g ai/ha)	0.75	0	48 HAT	DC	Laboratory Trial	SA	90	1	Bostanian NJ, Vincent C, Hardman JM, Larocque N (2004) Toxicity of indoxacarb to two species of predacious mites and a predacious Mirid. Pest Management Science 60: 483-486
Neoseiulus fallacis	Species	Phytoseiidae	Mesostigmata	Intertional	Indoxacarb	22A	0.05 g ai/L (0.75 g ai/ha)	0.75	0	72 HAT	DC	Laboratory Trial	SA	90	1	Bostanian NJ, Vincent C, Hardman JM, Larocque N (2004) Toxicity of indoxacarb to two species of predacious mites and a predacious Mirid. Pest Management Science 60: 483-486
Neoseiulus fallacis	Species	Phytoseiidae	Mesostigmata	Intertional	Indoxacarb	22A	0.05 g ai/L (0.75 g ai/ha)	0.75	0.02	24 HAT	RC	Extended Laboratory Trial	SA	3	6	Bostanian NJ, Vincent C, Hardman JM, Larocque N (2004) Toxicity of indoxacarb to two species of predacious mites and a predacious Mirid. Pest Management Science 60: 483-486
Neoseiulus fallacis	Species	Phytoseiidae	Mesostigmata	Intertional	Indoxacarb	22A	0.05 g ai/L (0.75 g ai/ha)	0.75	0.03	48 HAT	RC	Extended Laboratory Trial	SA	3	6	Bostanian NJ, Vincent C, Hardman JM, Larocque N (2004) Toxicity of indoxacarb to two species of predacious mites and a predacious Mirid. Pest Management Science 60: 483-486
Neoseiulus fallacis	Species	Phytoseiidae	Mesostigmata	Intertional	Indoxacarb	22A	0.05 g ai/L (0.75 g ai/ha)	0.75	0.05	48 HAT	RC	Extended Laboratory Trial	SA	3	6	Bostanian NJ, Vincent C, Hardman JM, Larocque N (2004) Toxicity of indoxacarb to two species of predacious mites and a predacious Mirid. Pest Management Science 60: 483-486
Nabis roseipennis	Species	Nabidae	Hemiptera	Intertional	Emamectin (emamectin benzoate)	6	0.008 kg ai/ha	8	0	72 HAT	RC	Laboratory Trial	SA	5	6	Boyd ML, Boethel DJ (1998) Residual toxicity of selected insecticides to heteropteran predaceous species (Heteroptera: Lygaeidae, Nabidae, Pentatomidae) on soybean. Environ. Entomol. 27(1): 154-160
Nabis roseipennis	Species	Nabidae	Hemiptera	Intertional	Emamectin (emamectin benzoate)	6	0.008 kg ai/ha	8	0.03	72 HAT	RC	Laboratory Trial	SA	5	6	Boyd ML, Boethel DJ (1998) Residual toxicity of selected insecticides to heteropteran predaceous species (Heteroptera: Lygaeidae, Nabidae, Pentatomidae) on soybean. Environ. Entomol. 27(1): 154-160
Nabis roseipennis	Species	Nabidae	Hemiptera	Intertional	Emamectin (emamectin benzoate)	6	0.008 kg ai/ha	8	0.17	72 HAT	RC	Laboratory Trial	SA	5	6	Boyd ML, Boethel DJ (1998) Residual toxicity of selected insecticides to heteropteran predaceous species (Heteroptera: Lygaeidae, Nabidae, Pentatomidae) on soybean. Environ. Entomol. 27(1): 154-160
Nabis roseipennis	Species	Nabidae	Hemiptera	Intertional	Permethrin	3A	0.112 kg ai/ha	112	0	72 HAT	RC	Laboratory Trial	SA	5	6	Boyd ML, Boethel DJ (1998) Residual toxicity of selected insecticides to heteropteran predaceous species (Heteroptera: Lygaeidae, Nabidae, Pentatomidae) on soybean. Environ. Entomol. 27(1): 154-160
Nabis roseipennis	Species	Nabidae	Hemiptera	Intertional	Permethrin	3A	0.112 kg ai/ha	112	0.1	72 HAT	RC	Laboratory Trial	SA	5	6	Boyd ML, Boethel DJ (1998) Residual toxicity of selected insecticides to heteropteran predaceous species (Heteroptera: Lygaeidae, Nabidae, Pentatomidae) on soybean. Environ. Entomol. 27(1): 154-160
Nabis roseipennis	Species	Nabidae	Hemiptera	Intertional	Permethrin	3A	0.112 kg ai/ha	112	0.12	72 HAT	RC	Laboratory Trial	SA	5	6	Boyd ML, Boethel DJ (1998) Residual toxicity of selected insecticides to heteropteran predaceous species (Heteroptera: Lygaeidae, Nabidae, Pentatomidae) on soybean. Environ. Entomol. 27(1): 154-160
Aphelinus mali	Species	Aphelinidae	Hymenoptera	Intertional	Carbaryl	1A	25g product/100 L		1	16 HAT	RC	Laboratory Trial	C/TS	8		Bradley SJ, Murrell VC, Shaw PW, Walker JTS (1997) Effect of orchard pesticides on Aphelinus mali, the wooly apple aphid parasitoid. Proc. 50th NZ Plant Protection Conf.: 218-222
Aphelinus mali	Species	Aphelinidae	Hymenoptera	Intertional	Chlorpyrifos	1B	18.75 g product/100L		1	16 HAT	RC	Laboratory Trial	C/TS	8		Bradley SJ, Murrell VC, Shaw PW, Walker JTS (1997) Effect of orchard pesticides on Aphelinus mali, the wooly apple aphid parasitoid. Proc. 50th NZ Plant Protection Conf.: 218-222
Aphelinus mali	Species	Aphelinidae	Hymenoptera	Intertional	Diazinon	1B	25 g product/100 L		1	16 HAT	RC	Laboratory Trial	C/TS	8		Bradley SJ, Murrell VC, Shaw PW, Walker JTS (1997) Effect of orchard pesticides on Aphelinus mali, the wooly apple aphid parasitoid. Proc. 50th NZ Plant Protection Conf.: 218-222
Aphelinus mali	Species	Aphelinidae	Hymenoptera	Intertional	Dimethoate	1B	160 g product/100 L		0	16 HAT	RC	Laboratory Trial	C/TS	4		Bradley SJ, Murrell VC, Shaw PW, Walker JTS (1997) Effect of orchard pesticides on Aphelinus mali, the wooly apple aphid parasitoid. Proc. 50th NZ Plant Protection Conf.: 218-222
Aphelinus mali	Species	Aphelinidae	Hymenoptera	Intertional	Dimethoate	1B	40 g product/100 L		0	16 HAT	RC	Laboratory Trial	C/TS	4		Bradley SJ, Murrell VC, Shaw PW, Walker JTS (1997) Effect of orchard pesticides on Aphelinus mali, the wooly apple aphid parasitoid. Proc. 50th NZ Plant Protection Conf.: 218-222
Aphelinus mali	Species	Aphelinidae	Hymenoptera	Intertional	Esfenvalerate	3A	30 mL product/100 L		0.06	16 HAT	RC	Laboratory Trial	C/TS	8		Bradley SJ, Murrell VC, Shaw PW, Walker JTS (1997) Effect of orchard pesticides on Aphelinus mali, the wooly apple aphid parasitoid. Proc. 50th NZ Plant Protection Conf.: 218-222
Aphelinus mali	Species	Aphelinidae	Hymenoptera	Intertional	Esfenvalerate	3A	15 mL product/100L		0.33	16 HAT	RC	Laboratory Trial	C/TS	8		Bradley SJ, Murrell VC, Shaw PW, Walker JTS (1997) Effect of orchard pesticides on Aphelinus mali, the wooly apple aphid parasitoid. Proc. 50th NZ Plant Protection Conf.: 218-222
Aphelinus mali	Species	Aphelinidae	Hymenoptera	Intertional	Esfenvalerate	3A	7.5 mL product/100 L		0.15	16 HAT	RC	Laboratory Trial	C/TS	8		Bradley SJ, Murrell VC, Shaw PW, Walker JTS (1997) Effect of orchard pesticides on Aphelinus mali, the wooly apple aphid parasitoid. Proc. 50th NZ Plant Protection Conf.: 218-222
Aphelinus mali	Species	Aphelinidae	Hymenoptera	Intertional	Imidacloprid	4A	20 g product/100 L		0.81	16 HAT	RC	Laboratory Trial	C/TS	8		Bradley SJ, Murrell VC, Shaw PW, Walker JTS (1997) Effect of orchard pesticides on Aphelinus mali, the wooly apple aphid parasitoid. Proc. 50th NZ Plant Protection Conf.: 218-222
Aphelinus mali	Species	Aphelinidae	Hymenoptera	Intertional	Imidacloprid	4A	10 g product/100 L		0.26	16 HAT	RC	Laboratory Trial	C/TS	4		Bradley SJ, Murrell VC, Shaw PW, Walker JTS (1997) Effect of orchard pesticides on Aphelinus mali, the wooly apple aphid parasitoid. Proc. 50th NZ Plant Protection Conf.: 218-222
Aphelinus mali	Species	Aphelinidae	Hymenoptera	Intertional	Imidacloprid	4A	5 g product/100 L		0.35	16 HAT	RC	Laboratory Trial	C/TS	4		Bradley SJ, Murrell VC, Shaw PW, Walker JTS (1997) Effect of orchard pesticides on Aphelinus mali, the wooly apple aphid parasitoid. Proc. 50th NZ Plant Protection Conf.: 218-222
Aphelinus mali	Species	Aphelinidae	Hymenoptera	Intertional	Omethoate	1B	100 mL product/100 L		0.67	16 HAT	RC	Laboratory Trial	C/TS	4		Bradley SJ, Murrell VC, Shaw PW, Walker JTS (1997) Effect of orchard pesticides on Aphelinus mali, the wooly apple aphid parasitoid. Proc. 50th NZ Plant Protection Conf.: 218-222
Aphelinus mali	Species	Aphelinidae	Hymenoptera	Intertional	Omethoate	1B	50 mL product/100 L		0.32	16 HAT	RC	Laboratory Trial	C/TS	4		Bradley SJ, Murrell VC, Shaw PW, Walker JTS (1997) Effect of orchard pesticides on Aphelinus mali, the wooly apple aphid parasitoid. Proc. 50th NZ Plant Protection Conf.: 218-222
Aphelinus mali	Species	Aphelinidae	Hymenoptera	Intertional	Omethoate	1B	25 mL product/100 L		0.46	16 HAT	RC	Laboratory Trial	C/TS	4		Bradley SJ, Murrell VC, Shaw PW, Walker JTS (1997) Effect of orchard pesticides on Aphelinus mali, the wooly apple aphid parasitoid. Proc. 50th NZ Plant Protection Conf.: 218-222
Aphelinus mali	Species	Aphelinidae	Hymenoptera	Intertional	Phosmet	1B	20 g product/100 L		0.02	16 HAT	RC	Laboratory Trial	C/TS	4		Bradley SJ, Murrell VC, Shaw PW, Walker JTS (1997) Effect of orchard pesticides on Aphelinus mali, the wooly apple aphid parasitoid. Proc. 50th NZ Plant Protection Conf.: 218-222
Aphelinus mali	Species	Aphelinidae	Hymenoptera	Intertional	Phosmet	1B	5 g product/100 L		0.02	16 HAT	RC	Laboratory Trial	C/TS	4		Bradley SJ, Murrell VC, Shaw PW, Walker JTS (1997) Effect of orchard pesticides on Aphelinus mali, the wooly apple aphid parasitoid. Proc. 50th NZ Plant Protection Conf.: 218-222
Aphelinus mali	Species	Aphelinidae	Hymenoptera	Intertional	Pirimicarb	1A	50 g product/100 L		0	16 HAT	RC	Laboratory Trial	C/TS	8		Bradley SJ, Murrell VC, Shaw PW, Walker JTS (1997) Effect of orchard pesticides on Aphelinus mali, the wooly apple aphid parasitoid. Proc. 50th NZ Plant Protection Conf.: 218-222
Aphelinus mali	Species	Aphelinidae	Hymenoptera	Intertional	Thiodicarb	1A	80 mL product/100 L		0.03	16 HAT	RC	Laboratory Trial	C/TS	4		Bradley SJ, Murrell VC, Shaw PW, Walker JTS (1997) Effect of orchard pesticides on Aphelinus mali, the wooly apple aphid parasitoid. Proc. 50th NZ Plant Protection Conf.: 218-222
Aphelinus mali	Species	Aphelinidae	Hymenoptera	Intertional	Thiodicarb	1A	20 mL product/100 L		0.13	16 HAT	RC	Laboratory Trial	C/TS	4		Bradley SJ, Murrell VC, Shaw PW, Walker JTS (1997) Effect of orchard pesticides on Aphelinus mali, the wooly apple aphid parasitoid. Proc. 50th NZ Plant Protection Conf.: 218-222
Orius armatus	Species	Anthocoridae	Hemiptera	Australia	Spinetoram	5	0.048 g ai/L		0.47	24 HAT	DC	Laboratory Trial	C/TS	5	20	Broughton S, Harrison J, Rahman T (2014) Effect of new and old pesticides on Orius armatus (Gross) - an Australian predator of western flower thrips, Frankliniella occidentalis (Pergande) Pest Management Science 70: 389-397
Orius armatus	Species	Anthocoridae	Hemiptera	Australia	Spinetoram	5	0.048 g ai/L		0.57	48 HAT	DC	Laboratory Trial	C/TS	5	20	Broughton S, Harrison J, Rahman T (2014) Effect of new and old pesticides on Orius armatus (Gross) - an Australian predator of western flower thrips, Frankliniella occidentalis (Pergande) Pest Management Science 70: 389-397
Orius armatus	Species	Anthocoridae	Hemiptera	Australia	Spinetoram	5	0.048 g ai/L		0.58	72 HAT	DC	Laboratory Trial	C/TS	5	20	Broughton S, Harrison J, Rahman T (2014) Effect of new and old pesticides on Orius armatus (Gross) - an Australian predator of western flower thrips, Frankliniella occidentalis (Pergande) Pest Management Science 70: 389-397
Orius armatus	Species	Anthocoridae	Hemiptera	Australia	Spinetoram	5	0.048 g ai/L		0.61	24 HAT	DC	Laboratory Trial	C/TS	5	20	Broughton S, Harrison J, Rahman T (2014) Effect of new and old pesticides on Orius armatus (Gross) - an Australian predator of western flower thrips, Frankliniella occidentalis (Pergande) Pest Management Science 70: 389-397
Orius armatus	Species	Anthocoridae	Hemiptera	Australia	Spinetoram	5	0.048 g ai/L		0.7	48 HAT	DC	Laboratory Trial	C/TS	5	20	Broughton S, Harrison J, Rahman T (2014) Effect of new and old pesticides on Orius armatus (Gross) - an Australian predator of western flower thrips, Frankliniella occidentalis (Pergande) Pest Management Science 70: 389-397
Orius armatus	Species	Anthocoridae	Hemiptera	Australia	Spinetoram	5	0.048 g ai/L		0.72	72 HAT	DC	Laboratory Trial	C/TS	5	20	Broughton S, Harrison J, Rahman T (2014) Effect of new and old pesticides on Orius armatus (Gross) - an Australian predator of western flower thrips, Frankliniella occidentalis (Pergande) Pest Management Science 70: 389-397
Orius armatus	Species	Anthocoridae	Hemiptera	Australia	Abamectin	6	0.027 g ai/L		0.62	96 HAT	RC	Laboratory Trial	C/TS	4	12	Broughton S, Harrison J, Rahman T (2014) Effect of new and old pesticides on Orius armatus (Gross) - an Australian predator of western flower thrips, Frankliniella occidentalis (Pergande) Pest Management Science 70: 389-397
Orius armatus	Species	Anthocoridae	Hemiptera	Australia	Abamectin	6	0.027 g ai/L		0.77	96 HAT	RC	Laboratory Trial	C/TS	3	12	Broughton S, Harrison J, Rahman T (2014) Effect of new and old pesticides on Orius armatus (Gross) - an Australian predator of western flower thrips, Frankliniella occidentalis (Pergande) Pest Management Science 70: 389-397
Orius armatus	Species	Anthocoridae	Hemiptera	Australia	Chlorantraniliprole	28	0.03 g ai/L		0.2	96 HAT	RC	Laboratory Trial	C/TS	3	12	Broughton S, Harrison J, Rahman T (2014) Effect of new and old pesticides on Orius armatus (Gross) - an Australian predator of western flower thrips, Frankliniella occidentalis (Pergande) Pest Management Science 70: 389-397
Orius armatus	Species	Anthocoridae	Hemiptera	Australia	Chlorantraniliprole	28	0.03 g ai/L		0.22	96 HAT	RC	Laboratory Trial	C/TS	4	12	Broughton S, Harrison J, Rahman T (2014) Effect of new and old pesticides on Orius armatus (Gross) - an Australian predator of western flower thrips, Frankliniella occidentalis (Pergande) Pest Management Science 70: 389-397
Orius armatus	Species	Anthocoridae	Hemiptera	Australia	Dimethoate	1B	0.3 g ai/L		0.32	96 HAT	RC	Laboratory Trial	C/TS	3	12	Broughton S, Harrison J, Rahman T (2014) Effect of new and old pesticides on Orius armatus (Gross) - an Australian predator of western flower thrips, Frankliniella occidentalis (Pergande) Pest Management Science 70: 389-397
Orius armatus	Species	Anthocoridae	Hemiptera	Australia	Dimethoate	1B	0.3 g ai/L		0.59	96 HAT	RC	Laboratory Trial	C/TS	4	12	Broughton S, Harrison J, Rahman T (2014) Effect of new and old pesticides on Orius armatus (Gross) - an Australian predator of western flower thrips, Frankliniella occidentalis (Pergande) Pest Management Science 70: 389-397
Orius armatus	Species	Anthocoridae	Hemiptera	Australia	Pirimicarb	1A	0.5 g ai/L		0.21	96 HAT	RC	Laboratory Trial	C/TS	4	12	Broughton S, Harrison J, Rahman T (2014) Effect of new and old pesticides on Orius armatus (Gross) - an Australian predator of western flower thrips, Frankliniella occidentalis (Pergande) Pest Management Science 70: 389-397
Orius armatus	Species	Anthocoridae	Hemiptera	Australia	Pirimicarb	1A	0.5 g ai/L		0.3	96 HAT	RC	Laboratory Trial	C/TS	3	12	Broughton S, Harrison J, Rahman T (2014) Effect of new and old pesticides on Orius armatus (Gross) - an Australian predator of western flower thrips, Frankliniella occidentalis (Pergande) Pest Management Science 70: 389-397
Oxyopes salticus	Species	Oxyopidae	Araneae	Intertional	Bifenthrin	3A	11.6 mL/L (0.00348%)		0.11	4 DAT	RC	Laboratory Trial	C/TS	19	1	Brown C, Hanna CJ, Hanna CJB (2015) The importance of pesticide exposure duration and mode on the foraging of an agricultural pest predator. Bull Environ Contam Toxicol 94: 178-182
Oxyopes salticus	Species	Oxyopidae	Araneae	Intertional	Malathion	1B	3.9 mL/L (0.185%)		0.35	4 DAT	RC	Laboratory Trial	C/TS	17	1	Brown C, Hanna CJ, Hanna CJB (2015) The importance of pesticide exposure duration and mode on the foraging of an agricultural pest predator. Bull Environ Contam Toxicol 94: 178-182
Aphidius rhopalosiphi	Species	Braconidae	Hymenoptera	Australia	Chlorantraniliprole	28		1	0	48 HAT	RC	Laboratory Trial	C/TS	4	10	Brugger KE, Cole PG, Newman IC, Parker N, Scholz B, Suvagia P, Walker G, Hammond TG (2010) Selectivity of chlorantraniliprole to parasitoid wasps. Pest Manag Sci 66: 1075-1081
Aphidius rhopalosiphi	Species	Braconidae	Hymenoptera	Australia	Chlorantraniliprole	28		200	0	48 HAT	RC	Laboratory Trial	C/TS	4	10	Brugger KE, Cole PG, Newman IC, Parker N, Scholz B, Suvagia P, Walker G, Hammond TG (2010) Selectivity of chlorantraniliprole to parasitoid wasps. Pest Manag Sci 66: 1075-1081
Aphidius rhopalosiphi	Species	Braconidae	Hymenoptera	Australia	Chlorantraniliprole	28		50	0	48 HAT	RC	Laboratory Trial	C/TS	4	10	Brugger KE, Cole PG, Newman IC, Parker N, Scholz B, Suvagia P, Walker G, Hammond TG (2010) Selectivity of chlorantraniliprole to parasitoid wasps. Pest Manag Sci 66: 1075-1081
Aphidius rhopalosiphi	Species	Braconidae	Hymenoptera	Australia	Chlorantraniliprole	28		750	0	48 HAT	RC	Laboratory Trial	C/TS	4	10	Brugger KE, Cole PG, Newman IC, Parker N, Scholz B, Suvagia P, Walker G, Hammond TG (2010) Selectivity of chlorantraniliprole to parasitoid wasps. Pest Manag Sci 66: 1075-1081
Aphidius rhopalosiphi	Species	Braconidae	Hymenoptera	Australia	Chlorantraniliprole	28		100	0.03	48 HAT	RC	Laboratory Trial	C/TS	4	10	Brugger KE, Cole PG, Newman IC, Parker N, Scholz B, Suvagia P, Walker G, Hammond TG (2010) Selectivity of chlorantraniliprole to parasitoid wasps. Pest Manag Sci 66: 1075-1081
Aphidius rhopalosiphi	Species	Braconidae	Hymenoptera	Australia	Chlorantraniliprole	28		200	0.05	48 HAT	RC	Laboratory Trial	C/TS	4	10	Brugger KE, Cole PG, Newman IC, Parker N, Scholz B, Suvagia P, Walker G, Hammond TG (2010) Selectivity of chlorantraniliprole to parasitoid wasps. Pest Manag Sci 66: 1075-1081
Aphidius rhopalosiphi	Species	Braconidae	Hymenoptera	Australia	Chlorantraniliprole	28		50	0.05	48 HAT	RC	Laboratory Trial	C/TS	4	10	Brugger KE, Cole PG, Newman IC, Parker N, Scholz B, Suvagia P, Walker G, Hammond TG (2010) Selectivity of chlorantraniliprole to parasitoid wasps. Pest Manag Sci 66: 1075-1081
Aphidius rhopalosiphi	Species	Braconidae	Hymenoptera	Australia	Chlorantraniliprole	28		100	0.05	48 HAT	RC	Laboratory Trial	C/TS	4	10	Brugger KE, Cole PG, Newman IC, Parker N, Scholz B, Suvagia P, Walker G, Hammond TG (2010) Selectivity of chlorantraniliprole to parasitoid wasps. Pest Manag Sci 66: 1075-1081
Aphidius rhopalosiphi	Species	Braconidae	Hymenoptera	Australia	Chlorantraniliprole	28		750	0.05	48 HAT	RC	Laboratory Trial	C/TS	4	10	Brugger KE, Cole PG, Newman IC, Parker N, Scholz B, Suvagia P, Walker G, Hammond TG (2010) Selectivity of chlorantraniliprole to parasitoid wasps. Pest Manag Sci 66: 1075-1081
Aphidius rhopalosiphi	Species	Braconidae	Hymenoptera	Australia	Chlorantraniliprole	28		400	1	48 HAT	RC	Laboratory Trial	C/TS	4	10	Brugger KE, Cole PG, Newman IC, Parker N, Scholz B, Suvagia P, Walker G, Hammond TG (2010) Selectivity of chlorantraniliprole to parasitoid wasps. Pest Manag Sci 66: 1075-1081
Aphidius rhopalosiphi	Species	Braconidae	Hymenoptera	Australia	Dimethoate	1B		400	1	48 HAT	RC	Laboratory Trial	C/TS	4	10	Brugger KE, Cole PG, Newman IC, Parker N, Scholz B, Suvagia P, Walker G, Hammond TG (2010) Selectivity of chlorantraniliprole to parasitoid wasps. Pest Manag Sci 66: 1075-1081
Diadegma semiclausum	Species	Ichneumonidae	Hymenoptera	Intertional	Chlorantraniliprole	28	40 mg ai/L		0	48 HAT	RC	Laboratory Trial	C/TS	10	10	Brugger KE, Cole PG, Newman IC, Parker N, Scholz B, Suvagia P, Walker G, Hammond TG (2010) Selectivity of chlorantraniliprole to parasitoid wasps. Pest Manag Sci 66: 1075-1081
Diadegma semiclausum	Species	Ichneumonidae	Hymenoptera	Intertional	Chlorantraniliprole	28	80 mg ai/L		0	48 HAT	RC	Laboratory Trial	C/TS	10	10	Brugger KE, Cole PG, Newman IC, Parker N, Scholz B, Suvagia P, Walker G, Hammond TG (2010) Selectivity of chlorantraniliprole to parasitoid wasps. Pest Manag Sci 66: 1075-1081
Trichogramma dendrolimi	Species	Trichogrammatidae	Hymenoptera	Australia	Chlorantraniliprole	28	125 mg/L		0.09	24 HAT	RC	Laboratory Trial	C/TS	4	100	Brugger KE, Cole PG, Newman IC, Parker N, Scholz B, Suvagia P, Walker G, Hammond TG (2010) Selectivity of chlorantraniliprole to parasitoid wasps. Pest Manag Sci 66: 1075-1081
Trichogramma dendrolimi	Species	Trichogrammatidae	Hymenoptera	Australia	Chlorantraniliprole	28	175 mg/L		0.13	24 HAT	RC	Laboratory Trial	C/TS	4	100	Brugger KE, Cole PG, Newman IC, Parker N, Scholz B, Suvagia P, Walker G, Hammond TG (2010) Selectivity of chlorantraniliprole to parasitoid wasps. Pest Manag Sci 66: 1075-1081
Trichogramma dendrolimi	Species	Trichogrammatidae	Hymenoptera	Australia	Chlorantraniliprole	28	62.5 mg/L		0.16	24 HAT	RC	Laboratory Trial	C/TS	4	100	Brugger KE, Cole PG, Newman IC, Parker N, Scholz B, Suvagia P, Walker G, Hammond TG (2010) Selectivity of chlorantraniliprole to parasitoid wasps. Pest Manag Sci 66: 1075-1081
Trichogramma dendrolimi	Species	Trichogrammatidae	Hymenoptera	Australia	Chlorantraniliprole	28	250 mg/L		0.29	24 HAT	RC	Laboratory Trial	C/TS	4	100	Brugger KE, Cole PG, Newman IC, Parker N, Scholz B, Suvagia P, Walker G, Hammond TG (2010) Selectivity of chlorantraniliprole to parasitoid wasps. Pest Manag Sci 66: 1075-1081
Trichogramma dendrolimi	Species	Trichogrammatidae	Hymenoptera	Australia	Chlorantraniliprole	28	125 mg/L		0.32	24 HAT	RC	Laboratory Trial	C/TS	4	100	Brugger KE, Cole PG, Newman IC, Parker N, Scholz B, Suvagia P, Walker G, Hammond TG (2010) Selectivity of chlorantraniliprole to parasitoid wasps. Pest Manag Sci 66: 1075-1081
Trichogramma dendrolimi	Species	Trichogrammatidae	Hymenoptera	Australia	Chlorantraniliprole	28	350 mg/L		0.39	24 HAT	RC	Laboratory Trial	C/TS	4	100	Brugger KE, Cole PG, Newman IC, Parker N, Scholz B, Suvagia P, Walker G, Hammond TG (2010) Selectivity of chlorantraniliprole to parasitoid wasps. Pest Manag Sci 66: 1075-1081
Trichogramma dendrolimi	Species	Trichogrammatidae	Hymenoptera	Australia	Chlorantraniliprole	28	500 mg/L		0.46	24 HAT	RC	Laboratory Trial	C/TS	4	100	Brugger KE, Cole PG, Newman IC, Parker N, Scholz B, Suvagia P, Walker G, Hammond TG (2010) Selectivity of chlorantraniliprole to parasitoid wasps. Pest Manag Sci 66: 1075-1081
Trichogramma dendrolimi	Species	Trichogrammatidae	Hymenoptera	Australia	Chlorantraniliprole	28	217 mg/L		0.5	24 HAT	RC	Laboratory Trial	C/TS	4	100	Brugger KE, Cole PG, Newman IC, Parker N, Scholz B, Suvagia P, Walker G, Hammond TG (2010) Selectivity of chlorantraniliprole to parasitoid wasps. Pest Manag Sci 66: 1075-1081
Trichogramma dendrolimi	Species	Trichogrammatidae	Hymenoptera	Australia	Chlorantraniliprole	28	655 mg/L		0.5	24 HAT	RC	Laboratory Trial	C/TS	4	100	Brugger KE, Cole PG, Newman IC, Parker N, Scholz B, Suvagia P, Walker G, Hammond TG (2010) Selectivity of chlorantraniliprole to parasitoid wasps. Pest Manag Sci 66: 1075-1081
Trichogramma dendrolimi	Species	Trichogrammatidae	Hymenoptera	Australia	Chlorantraniliprole	28	553 mg/L		0.5	24 HAT	RC	Laboratory Trial	C/TS	4	100	Brugger KE, Cole PG, Newman IC, Parker N, Scholz B, Suvagia P, Walker G, Hammond TG (2010) Selectivity of chlorantraniliprole to parasitoid wasps. Pest Manag Sci 66: 1075-1081
Trichogramma dendrolimi	Species	Trichogrammatidae	Hymenoptera	Australia	Chlorantraniliprole	28	1000 mg/L		0.59	24 HAT	RC	Laboratory Trial	C/TS	4	100	Brugger KE, Cole PG, Newman IC, Parker N, Scholz B, Suvagia P, Walker G, Hammond TG (2010) Selectivity of chlorantraniliprole to parasitoid wasps. Pest Manag Sci 66: 1075-1081
Trichogramma dendrolimi	Species	Trichogrammatidae	Hymenoptera	Australia	Chlorantraniliprole	28	250 mg/L		0.6	24 HAT	RC	Laboratory Trial	C/TS	4	100	Brugger KE, Cole PG, Newman IC, Parker N, Scholz B, Suvagia P, Walker G, Hammond TG (2010) Selectivity of chlorantraniliprole to parasitoid wasps. Pest Manag Sci 66: 1075-1081
Trichogramma dendrolimi	Species	Trichogrammatidae	Hymenoptera	Australia	Chlorantraniliprole	28	700 mg/L		0.63	24 HAT	RC	Laboratory Trial	C/TS	4	100	Brugger KE, Cole PG, Newman IC, Parker N, Scholz B, Suvagia P, Walker G, Hammond TG (2010) Selectivity of chlorantraniliprole to parasitoid wasps. Pest Manag Sci 66: 1075-1081
Trichogramma dendrolimi	Species	Trichogrammatidae	Hymenoptera	Australia	Chlorantraniliprole	28	500 mg/L		0.73	24 HAT	RC	Laboratory Trial	C/TS	4	100	Brugger KE, Cole PG, Newman IC, Parker N, Scholz B, Suvagia P, Walker G, Hammond TG (2010) Selectivity of chlorantraniliprole to parasitoid wasps. Pest Manag Sci 66: 1075-1081
Trichogramma dendrolimi	Species	Trichogrammatidae	Hymenoptera	Australia	Chlorantraniliprole	28	2000 mg/L		0.77	24 HAT	RC	Laboratory Trial	C/TS	4	100	Brugger KE, Cole PG, Newman IC, Parker N, Scholz B, Suvagia P, Walker G, Hammond TG (2010) Selectivity of chlorantraniliprole to parasitoid wasps. Pest Manag Sci 66: 1075-1081
Trichogramma dendrolimi	Species	Trichogrammatidae	Hymenoptera	Australia	Chlorantraniliprole	28	1400 mg/L		0.78	24 HAT	RC	Laboratory Trial	C/TS	4	100	Brugger KE, Cole PG, Newman IC, Parker N, Scholz B, Suvagia P, Walker G, Hammond TG (2010) Selectivity of chlorantraniliprole to parasitoid wasps. Pest Manag Sci 66: 1075-1081
Trichogramma dendrolimi	Species	Trichogrammatidae	Hymenoptera	Australia	Chlorantraniliprole	28	2800 mg/L		0.85	24 HAT	RC	Laboratory Trial	C/TS	4	100	Brugger KE, Cole PG, Newman IC, Parker N, Scholz B, Suvagia P, Walker G, Hammond TG (2010) Selectivity of chlorantraniliprole to parasitoid wasps. Pest Manag Sci 66: 1075-1081
Trichogramma dendrolimi	Species	Trichogrammatidae	Hymenoptera	Australia	Chlorantraniliprole	28	1000 mg/L		0.94	24 HAT	RC	Laboratory Trial	C/TS	4	100	Brugger KE, Cole PG, Newman IC, Parker N, Scholz B, Suvagia P, Walker G, Hammond TG (2010) Selectivity of chlorantraniliprole to parasitoid wasps. Pest Manag Sci 66: 1075-1081
Trichogramma pretiosum	Species	Trichogrammatidae	Hymenoptera	Australia	Chlorantraniliprole	28	10 mg ai/L		0.15		RC	Laboratory Trial	C/TS	10	20	Brugger KE, Cole PG, Newman IC, Parker N, Scholz B, Suvagia P, Walker G, Hammond TG (2010) Selectivity of chlorantraniliprole to parasitoid wasps. Pest Manag Sci 66: 1075-1081
Trichogramma pretiosum	Species	Trichogrammatidae	Hymenoptera	Australia	Chlorantraniliprole	28	10 mg ai/L		0.09		RC	Laboratory Trial	C/TS	5	20	Brugger KE, Cole PG, Newman IC, Parker N, Scholz B, Suvagia P, Walker G, Hammond TG (2010) Selectivity of chlorantraniliprole to parasitoid wasps. Pest Manag Sci 66: 1075-1081
Phytoseiulus persimilis	Species	Phytoseiidae	Mesostigmata	Australia	Dimethoate	1B	50 ppm		0.29	48 HAT	DC	Laboratory Trial	DM	5	20	Brun LO, Chazeau J, Edge VE (1983) Toxicity of four pesticides to Phytoseiulus macropilis (Banks) and P. persimilis Athias-henriot (Acarnia: Phytoseiidae). Australian Journal of Entomology 22: 303-305
Phytoseiulus persimilis	Species	Phytoseiidae	Mesostigmata	Australia	Methomyl	1A	250 ppm		0.99	48 HAT	DC	Laboratory Trial	DM	5	20	Brun LO, Chazeau J, Edge VE (1983) Toxicity of four pesticides to Phytoseiulus macropilis (Banks) and P. persimilis Athias-henriot (Acarnia: Phytoseiidae). Australian Journal of Entomology 22: 303-305
Trichogramma pretiosum	Species	Trichogrammatidae	Hymenoptera	Intertional	Dimethoate	1B	0.16 ug/tube x 10^-3		0.5	4 HAT	RC	Laboratory Trial	MS	5	20	Bull DL, Coleman RJ (1985) Effects of pesticides on Trichogramma spp. (Hymenoptera, Trichogrammatidae). The Southwestern Entomologist: 156-168
Trichogramma pretiosum	Species	Trichogrammatidae	Hymenoptera	Intertional	Methomyl	1A	0.04 ug/tube x 10^-3		0.5	4 HAT	RC	Laboratory Trial	MS	5	20	Bull DL, Coleman RJ (1985) Effects of pesticides on Trichogramma spp. (Hymenoptera, Trichogrammatidae). The Southwestern Entomologist: 156-168
Trichogramma pretiosum	Species	Trichogrammatidae	Hymenoptera	Intertional	Permethrin	3A	3.17 ug ai/tube x 10^-3		0.5	4 HAT	RC	Laboratory Trial	MS	5	20	Bull DL, Coleman RJ (1985) Effects of pesticides on Trichogramma spp. (Hymenoptera, Trichogrammatidae). The Southwestern Entomologist: 156-168
Trichogramma pretiosum	Species	Trichogrammatidae	Hymenoptera	Intertional	Phosmet	1B	1.30 ug/tube x 10^-3		0.5	4 HAT	RC	Laboratory Trial	MS	5	20	Bull DL, Coleman RJ (1985) Effects of pesticides on Trichogramma spp. (Hymenoptera, Trichogrammatidae). The Southwestern Entomologist: 156-168
Trichogramma pretiosum	Species	Trichogrammatidae	Hymenoptera	Intertional	Abamectin	6	1.8 g ai/100 L		0.21	96 HAT	IC	Laboratory Trial	DM	12	100 to 150	Cônsoli FL, Parra JRP, Hassan SA (1998) Side-effects of insecticides used in tomato fields on the egg parasitoids Trichogramma pretiosum Riley (Hym. Trichogrammatidae), a natural enemy of Tuta absoluta (Meyrick)(Lep., Gelechiidae) Journal of Applied Entomology 122: 43-47
Trichogramma pretiosum	Species	Trichogrammatidae	Hymenoptera	Intertional	Abamectin	6	1.8 g ai/100 L		0.22	96 HAT	IC	Laboratory Trial	DM	12	100 to 150	Cônsoli FL, Parra JRP, Hassan SA (1998) Side-effects of insecticides used in tomato fields on the egg parasitoids Trichogramma pretiosum Riley (Hym. Trichogrammatidae), a natural enemy of Tuta absoluta (Meyrick)(Lep., Gelechiidae) Journal of Applied Entomology 122: 43-47
Trichogramma pretiosum	Species	Trichogrammatidae	Hymenoptera	Intertional	Abamectin	6	1.8 g ai/100 L		0.74	96 HAT	IC	Laboratory Trial	DM	12	100 to 150	Cônsoli FL, Parra JRP, Hassan SA (1998) Side-effects of insecticides used in tomato fields on the egg parasitoids Trichogramma pretiosum Riley (Hym. Trichogrammatidae), a natural enemy of Tuta absoluta (Meyrick)(Lep., Gelechiidae) Journal of Applied Entomology 122: 43-47
Trichogramma pretiosum	Species	Trichogrammatidae	Hymenoptera	Intertional	Lambda-cyhalothrin	3A	25 g AI / 100 L water		0	96 HAT	IC	Laboratory Trial	DM	12	100 to 150	Cônsoli FL, Parra JRP, Hassan SA (1998) Side-effects of insecticides used in tomato fields on the egg parasitoids Trichogramma pretiosum Riley (Hym. Trichogrammatidae), a natural enemy of Tuta absoluta (Meyrick)(Lep., Gelechiidae) Journal of Applied Entomology 122: 43-47
Trichogramma pretiosum	Species	Trichogrammatidae	Hymenoptera	Intertional	Lambda-cyhalothrin	3A	25 g AI / 100 L water		0.07	96 HAT	IC	Laboratory Trial	DM	12	100 to 150	Cônsoli FL, Parra JRP, Hassan SA (1998) Side-effects of insecticides used in tomato fields on the egg parasitoids Trichogramma pretiosum Riley (Hym. Trichogrammatidae), a natural enemy of Tuta absoluta (Meyrick)(Lep., Gelechiidae) Journal of Applied Entomology 122: 43-47
Trichogramma pretiosum	Species	Trichogrammatidae	Hymenoptera	Intertional	Lambda-cyhalothrin	3A	25 g AI / 100 L water		0.08	96 HAT	IC	Laboratory Trial	DM	12	100 to 150	Cônsoli FL, Parra JRP, Hassan SA (1998) Side-effects of insecticides used in tomato fields on the egg parasitoids Trichogramma pretiosum Riley (Hym. Trichogrammatidae), a natural enemy of Tuta absoluta (Meyrick)(Lep., Gelechiidae) Journal of Applied Entomology 122: 43-47
Trichogramma pretiosum	Species	Trichogrammatidae	Hymenoptera	Intertional	Esfenvalerate	3A	1331.4 ug ai/mL		0.5	24 HAT	RC	Laboratory Trial	C/TS	2021-10-05	~ 70	Campbell CD, Walgenbach JF, Kennedy GG (1991) Effect of parasitoids on lepidopterous pests in insecticide-treated and untreated tomatoes in Western North Carolina. J Econ. Entomol. 84(6): 1662-1667
Trichogramma pretiosum	Species	Trichogrammatidae	Hymenoptera	Intertional	Methomyl	1A	19.7 ug ai/mL		0.5	24 HAT	RC	Laboratory Trial	C/TS	2021-10-05	~ 70	Campbell CD, Walgenbach JF, Kennedy GG (1991) Effect of parasitoids on lepidopterous pests in insecticide-treated and untreated tomatoes in Western North Carolina. J Econ. Entomol. 84(6): 1662-1667
Orius insidiosus	Species	Anthocoridae	Hemiptera	Intertional	Thiamethoxam	4A	19.61 ng/ml		0.1	24 HAT	RC	Laboratory Trial	LUM	4	10	Carmargo C, Hunt TE, Geisler LJ, Siegfried BD (2017) Thiamethoxam toxicity and effects on consumption behaviour in Orius insidiosus (Hemiptera: Anthocoridae) on soybean. Environmental Entomology 46(3): 693-699
Orius insidiosus	Species	Anthocoridae	Hemiptera	Intertional	Thiamethoxam	4A	227.35 ng/mL		0.4	24 HAT	RC	Laboratory Trial	LUM	4	10	Carmargo C, Hunt TE, Geisler LJ, Siegfried BD (2017) Thiamethoxam toxicity and effects on consumption behaviour in Orius insidiosus (Hemiptera: Anthocoridae) on soybean. Environmental Entomology 46(3): 693-699
Orius insidiosus	Species	Anthocoridae	Hemiptera	Intertional	Thiamethoxam	4A	2635 ng/mL		0.9	24 HAT	RC	Laboratory Trial	LUM	4	10	Carmargo C, Hunt TE, Geisler LJ, Siegfried BD (2017) Thiamethoxam toxicity and effects on consumption behaviour in Orius insidiosus (Hemiptera: Anthocoridae) on soybean. Environmental Entomology 46(3): 693-699
Telenomus remus	Species	Scelionidae	Hymenoptera	Intertional	Bifenthrin	3A		3.125	>99%; Cat 4		RC	Laboratory Trial	SA	4		Carmo EL, Bueno AF, Bueno RCOF (2010) Pesticide selectivity for the insect egg parasitoid Telenomus remus. BioControl 55: 455-464
Telenomus remus	Species	Scelionidae	Hymenoptera	Intertional	Bifenthrin	3A		5	>99%; Cat 4		RC	Laboratory Trial	SA	4		Carmo EL, Bueno AF, Bueno RCOF (2010) Pesticide selectivity for the insect egg parasitoid Telenomus remus. BioControl 55: 455-464
Telenomus remus	Species	Scelionidae	Hymenoptera	Intertional	Chlorpyrifos	1B		240	>99%; Cat 4		RC	Laboratory Trial	SA	4		Carmo EL, Bueno AF, Bueno RCOF (2010) Pesticide selectivity for the insect egg parasitoid Telenomus remus. BioControl 55: 455-464
Telenomus remus	Species	Scelionidae	Hymenoptera	Intertional	Chlorpyrifos	1B		384	>99%; Cat 4		RC	Laboratory Trial	SA	4		Carmo EL, Bueno AF, Bueno RCOF (2010) Pesticide selectivity for the insect egg parasitoid Telenomus remus. BioControl 55: 455-464
Telenomus remus	Species	Scelionidae	Hymenoptera	Intertional	Gamma-cyhalothrin	3A		2.34	>99%; Cat 4		RC	Laboratory Trial	SA	4		Carmo EL, Bueno AF, Bueno RCOF (2010) Pesticide selectivity for the insect egg parasitoid Telenomus remus. BioControl 55: 455-464
Telenomus remus	Species	Scelionidae	Hymenoptera	Intertional	Gamma-cyhalothrin	3A		3.75	>99%; Cat 4		RC	Laboratory Trial	SA	4		Carmo EL, Bueno AF, Bueno RCOF (2010) Pesticide selectivity for the insect egg parasitoid Telenomus remus. BioControl 55: 455-464
Orius insidiosus	Species	Anthocoridae	Hemiptera	Intertional	Abamectin	6	0.5 g or mL/L		<30%; Cat 1	Unspecified	DC	Laboratory Trial	DM	Unspecified	Unspecified	Carvalho GA, Bueno VHP, Moura AP, Rocha LCD, Torres FZV. 2006. Side effects of pesticides on Orius insidiosus (Hemiptera‚ÄØ: Anthocoridae). IOBC/wprs Bull. 29(4):349‚Äë353.
Orius insidiosus	Species	Anthocoridae	Hemiptera	Intertional	Deltamethrin	3A	0.32 g or mL/L		>99%; Cat 4	Unspecified	DC	Laboratory Trial	DM	Unspecified	Unspecified	Carvalho GA, Bueno VHP, Moura AP, Rocha LCD, Torres FZV. 2006. Side effects of pesticides on Orius insidiosus (Hemiptera‚ÄØ: Anthocoridae). IOBC/wprs Bull. 29(4):349‚Äë353.
Orius insidiosus	Species	Anthocoridae	Hemiptera	Intertional	Abamectin	6	0.5 g or mL/L		>99%; Cat 4	Unspecified	DC	Laboratory Trial	SA	Unspecified	Unspecified	Carvalho GA, Bueno VHP, Moura AP, Rocha LCD, Torres FZV. 2006. Side effects of pesticides on Orius insidiosus (Hemiptera‚ÄØ: Anthocoridae). IOBC/wprs Bull. 29(4):349‚Äë353.
Orius insidiosus	Species	Anthocoridae	Hemiptera	Intertional	Abamectin	6	0.5 g or mL/L		80-99%; Cat 3	Unspecified	DC	Laboratory Trial	SA	Unspecified	Unspecified	Carvalho GA, Bueno VHP, Moura AP, Rocha LCD, Torres FZV. 2006. Side effects of pesticides on Orius insidiosus (Hemiptera‚ÄØ: Anthocoridae). IOBC/wprs Bull. 29(4):349‚Äë353.
Orius insidiosus	Species	Anthocoridae	Hemiptera	Intertional	Deltamethrin	3A	0.32 g or mL/L		>99%; Cat 4	Unspecified	DC	Laboratory Trial	SA	Unspecified	Unspecified	Carvalho GA, Bueno VHP, Moura AP, Rocha LCD, Torres FZV. 2006. Side effects of pesticides on Orius insidiosus (Hemiptera‚ÄØ: Anthocoridae). IOBC/wprs Bull. 29(4):349‚Äë353.
Araneae	Order	Araneae	Araneae	Intertional	Dimethoate	1B		400	<25%; Cat 1		RC	Semi-field Trial	SA			Casteels H & de Clercq R (1990) The impact of some commonly used pesticides on the epigeal arthropod fauna in winter wheat. Mededelingen van de Faculteit Landbouwwetenschappen, Rijksuniversiteit Gent 55(2b): 477-482
Araneae	Order	Araneae	Araneae	Intertional	Pirimicarb	1A		200	<25%; Cat 1		RC	Semi-field Trial	SA			Casteels H & de Clercq R (1990) The impact of some commonly used pesticides on the epigeal arthropod fauna in winter wheat. Mededelingen van de Faculteit Landbouwwetenschappen, Rijksuniversiteit Gent 55(2b): 477-482
Araneae	Order	Araneae	Araneae	Intertional	Pirimicarb	1A		200	<25%; Cat 1		RC	Semi-field Trial	SA			Casteels H & de Clercq R (1990) The impact of some commonly used pesticides on the epigeal arthropod fauna in winter wheat. Mededelingen van de Faculteit Landbouwwetenschappen, Rijksuniversiteit Gent 55(2b): 477-482
Carabidae	Family	Carabidae	Coleoptera	Intertional	Dimethoate	1B		400	25-50%; Cat 2		RC	Semi-field Trial	SA			Casteels H & de Clercq R (1990) The impact of some commonly used pesticides on the epigeal arthropod fauna in winter wheat. Mededelingen van de Faculteit Landbouwwetenschappen, Rijksuniversiteit Gent 55(2b): 477-482
Carabidae	Family	Carabidae	Coleoptera	Intertional	Pirimicarb	1A		200	<25%; Cat 1		RC	Semi-field Trial	SA			Casteels H & de Clercq R (1990) The impact of some commonly used pesticides on the epigeal arthropod fauna in winter wheat. Mededelingen van de Faculteit Landbouwwetenschappen, Rijksuniversiteit Gent 55(2b): 477-482
Carabidae	Family	Carabidae	Coleoptera	Intertional	Dimethoate	1B		400	25-50%; Cat 2		RC	Semi-field Trial	SA			Casteels H & de Clercq R (1990) The impact of some commonly used pesticides on the epigeal arthropod fauna in winter wheat. Mededelingen van de Faculteit Landbouwwetenschappen, Rijksuniversiteit Gent 55(2b): 477-482
Carabidae	Family	Carabidae	Coleoptera	Intertional	Pirimicarb	1A		200	<25%; Cat 1		RC	Semi-field Trial	SA			Casteels H & de Clercq R (1990) The impact of some commonly used pesticides on the epigeal arthropod fauna in winter wheat. Mededelingen van de Faculteit Landbouwwetenschappen, Rijksuniversiteit Gent 55(2b): 477-482
Carabidae	Family	Carabidae	Coleoptera	Intertional	Dimethoate	1B	400 g ai/ha	400	25-50%; Cat 2		RC	Semi-field Trial	SA			Casteels H, Clercq R. de (1990) The impact of some commonly used pesticides on the epigeal arthropod fauna in winter wheat. Mededlingen van de Faculteit Landbouwwetenschappen, Rijksuniversiteit Gent 55: 477-482
Carabidae	Family	Carabidae	Coleoptera	Intertional	Pirimicarb	1A	200 g ai/ha	200	<25%; Cat 1		RC	Semi-field Trial	SA			Casteels H, Clercq R. de (1990) The impact of some commonly used pesticides on the epigeal arthropod fauna in winter wheat. Mededlingen van de Faculteit Landbouwwetenschappen, Rijksuniversiteit Gent 55: 477-482
Staphylinidae	Family	Staphylinidae	Coleoptera	Intertional	Dimethoate	1B	400 g ai/ha	400	25-50%; Cat 2		RC	Semi-field Trial	SA			Casteels H, Clercq R. de (1990) The impact of some commonly used pesticides on the epigeal arthropod fauna in winter wheat. Mededlingen van de Faculteit Landbouwwetenschappen, Rijksuniversiteit Gent 55: 477-482
Typhlodromus pyri	Species	Phytoseiidae	Mesostigmata	Intertional	Dimethoate	1B	1.00 L ai/ha	1000	0.63	4 DAT	RC	Field Trial	SA	5	Counts of mites on 25 leaves	Cavaco M, Goncalves M, Nave A, Santos J, Silvino P, Veiga C, Rodrigues R (2003) Evaluation of the side effects of five insecticides on predatory mites (Acari: Phytoseiidae) in apple orchards in two different regions of Portugal. Pesticides and Beneficial Organisms IOBC/wprs Bulletin 26(5): 1-8
Typhlodromus pyri	Species	Phytoseiidae	Mesostigmata	Intertional	Dimethoate	1B	1.00 L ai/ha	1000	0.81	7 DAT	RC	Field Trial	SA	5	Counts of mites on 25 leaves	Cavaco M, Goncalves M, Nave A, Santos J, Silvino P, Veiga C, Rodrigues R (2003) Evaluation of the side effects of five insecticides on predatory mites (Acari: Phytoseiidae) in apple orchards in two different regions of Portugal. Pesticides and Beneficial Organisms IOBC/wprs Bulletin 26(5): 1-8
Typhlodromus pyri	Species	Phytoseiidae	Mesostigmata	Intertional	Dimethoate	1B	1.00 L ai/ha	1000	0.83	14 DAT	RC	Field Trial	SA	5	Counts of mites on 25 leaves	Cavaco M, Goncalves M, Nave A, Santos J, Silvino P, Veiga C, Rodrigues R (2003) Evaluation of the side effects of five insecticides on predatory mites (Acari: Phytoseiidae) in apple orchards in two different regions of Portugal. Pesticides and Beneficial Organisms IOBC/wprs Bulletin 26(5): 1-8
Typhlodromus pyri	Species	Phytoseiidae	Mesostigmata	Intertional	Dimethoate	1B	1.00 L ai/ha	1000	0.91	21 DAT	RC	Field Trial	SA	5	Counts of mites on 25 leaves	Cavaco M, Goncalves M, Nave A, Santos J, Silvino P, Veiga C, Rodrigues R (2003) Evaluation of the side effects of five insecticides on predatory mites (Acari: Phytoseiidae) in apple orchards in two different regions of Portugal. Pesticides and Beneficial Organisms IOBC/wprs Bulletin 26(5): 1-8
Typhlodromus pyri	Species	Phytoseiidae	Mesostigmata	Intertional	Dimethoate	1B	1.00 L ai/ha	1000	0.95	35 DAT	RC	Field Trial	SA	5	Counts of mites on 25 leaves	Cavaco M, Goncalves M, Nave A, Santos J, Silvino P, Veiga C, Rodrigues R (2003) Evaluation of the side effects of five insecticides on predatory mites (Acari: Phytoseiidae) in apple orchards in two different regions of Portugal. Pesticides and Beneficial Organisms IOBC/wprs Bulletin 26(5): 1-8
Typhlodromus pyri	Species	Phytoseiidae	Mesostigmata	Intertional	Imidacloprid	4A	0.5 L ai/ha	500	0	35 DAT	RC	Field Trial	SA	5	Counts of mites on 25 leaves	Cavaco M, Goncalves M, Nave A, Santos J, Silvino P, Veiga C, Rodrigues R (2003) Evaluation of the side effects of five insecticides on predatory mites (Acari: Phytoseiidae) in apple orchards in two different regions of Portugal. Pesticides and Beneficial Organisms IOBC/wprs Bulletin 26(5): 1-8
Typhlodromus pyri	Species	Phytoseiidae	Mesostigmata	Intertional	Imidacloprid	4A	0.5 L ai/ha	500	0	7 DAT	RC	Field Trial	SA	5	Counts of mites on 25 leaves	Cavaco M, Goncalves M, Nave A, Santos J, Silvino P, Veiga C, Rodrigues R (2003) Evaluation of the side effects of five insecticides on predatory mites (Acari: Phytoseiidae) in apple orchards in two different regions of Portugal. Pesticides and Beneficial Organisms IOBC/wprs Bulletin 26(5): 1-8
Typhlodromus pyri	Species	Phytoseiidae	Mesostigmata	Intertional	Imidacloprid	4A	0.5 L ai/ha	500	0.15	4 DAT	RC	Field Trial	SA	5	Counts of mites on 25 leaves	Cavaco M, Goncalves M, Nave A, Santos J, Silvino P, Veiga C, Rodrigues R (2003) Evaluation of the side effects of five insecticides on predatory mites (Acari: Phytoseiidae) in apple orchards in two different regions of Portugal. Pesticides and Beneficial Organisms IOBC/wprs Bulletin 26(5): 1-8
Typhlodromus pyri	Species	Phytoseiidae	Mesostigmata	Intertional	Imidacloprid	4A	0.5 L ai/ha	500	0.17	14 DAT	RC	Field Trial	SA	5	Counts of mites on 25 leaves	Cavaco M, Goncalves M, Nave A, Santos J, Silvino P, Veiga C, Rodrigues R (2003) Evaluation of the side effects of five insecticides on predatory mites (Acari: Phytoseiidae) in apple orchards in two different regions of Portugal. Pesticides and Beneficial Organisms IOBC/wprs Bulletin 26(5): 1-8
Typhlodromus pyri	Species	Phytoseiidae	Mesostigmata	Intertional	Imidacloprid	4A	0.5 L ai/ha	500	0.29	21 DAT	RC	Field Trial	SA	5	Counts of mites on 25 leaves	Cavaco M, Goncalves M, Nave A, Santos J, Silvino P, Veiga C, Rodrigues R (2003) Evaluation of the side effects of five insecticides on predatory mites (Acari: Phytoseiidae) in apple orchards in two different regions of Portugal. Pesticides and Beneficial Organisms IOBC/wprs Bulletin 26(5): 1-8
Typhlodromus pyri	Species	Phytoseiidae	Mesostigmata	Intertional	Pirimicarb	1A	0.5 L ai/ha	500	0	4 DAT	RC	Field Trial	SA	5	Counts of mites on 25 leaves	Cavaco M, Goncalves M, Nave A, Santos J, Silvino P, Veiga C, Rodrigues R (2003) Evaluation of the side effects of five insecticides on predatory mites (Acari: Phytoseiidae) in apple orchards in two different regions of Portugal. Pesticides and Beneficial Organisms IOBC/wprs Bulletin 26(5): 1-8
Typhlodromus pyri	Species	Phytoseiidae	Mesostigmata	Intertional	Pirimicarb	1A	0.5 L ai/ha	500	0	7 DAT	RC	Field Trial	SA	5	Counts of mites on 25 leaves	Cavaco M, Goncalves M, Nave A, Santos J, Silvino P, Veiga C, Rodrigues R (2003) Evaluation of the side effects of five insecticides on predatory mites (Acari: Phytoseiidae) in apple orchards in two different regions of Portugal. Pesticides and Beneficial Organisms IOBC/wprs Bulletin 26(5): 1-8
Typhlodromus pyri	Species	Phytoseiidae	Mesostigmata	Intertional	Pirimicarb	1A	0.5 L ai/ha	500	0	14 DAT	RC	Field Trial	SA	5	Counts of mites on 25 leaves	Cavaco M, Goncalves M, Nave A, Santos J, Silvino P, Veiga C, Rodrigues R (2003) Evaluation of the side effects of five insecticides on predatory mites (Acari: Phytoseiidae) in apple orchards in two different regions of Portugal. Pesticides and Beneficial Organisms IOBC/wprs Bulletin 26(5): 1-8
Typhlodromus pyri	Species	Phytoseiidae	Mesostigmata	Intertional	Pirimicarb	1A	0.5 L ai/ha	500	0	35 DAT	RC	Field Trial	SA	5	Counts of mites on 25 leaves	Cavaco M, Goncalves M, Nave A, Santos J, Silvino P, Veiga C, Rodrigues R (2003) Evaluation of the side effects of five insecticides on predatory mites (Acari: Phytoseiidae) in apple orchards in two different regions of Portugal. Pesticides and Beneficial Organisms IOBC/wprs Bulletin 26(5): 1-8
Typhlodromus pyri	Species	Phytoseiidae	Mesostigmata	Intertional	Pirimicarb	1A	0.5 L ai/ha	500	0.11	21 DAT	RC	Field Trial	SA	5	Counts of mites on 25 leaves	Cavaco M, Goncalves M, Nave A, Santos J, Silvino P, Veiga C, Rodrigues R (2003) Evaluation of the side effects of five insecticides on predatory mites (Acari: Phytoseiidae) in apple orchards in two different regions of Portugal. Pesticides and Beneficial Organisms IOBC/wprs Bulletin 26(5): 1-8
Chrysoperla carnea	Species	Chrysopidae	Neuroptera	Intertional	Abamectin	6	1.8 ppm		0.18	24 HAT	RC	Laboratory Trial	C/TS	10	10	Cerna E, Ail C, Landeros J, Sanchez S, Badii M, Aguirre L, Ochoa Y (2012: Comparison of toxicity and selectivity of the pest Bactericera cockerelli and its predator Chrysoperla carnea. Articulo en Agrociencia 46: 783-793
Chrysoperla carnea	Species	Chrysopidae	Neuroptera	Intertional	Abamectin	6	9 ppm		0.43	24 HAT	RC	Laboratory Trial	C/TS	10	10	Cerna E, Ail C, Landeros J, Sanchez S, Badii M, Aguirre L, Ochoa Y (2012: Comparison of toxicity and selectivity of the pest Bactericera cockerelli and its predator Chrysoperla carnea. Articulo en Agrociencia 46: 783-793
Chrysoperla carnea	Species	Chrysopidae	Neuroptera	Intertional	Abamectin	6	10.96 ppm		0.5	24 HAT	RC	Laboratory Trial	C/TS	10	10	Cerna E, Ail C, Landeros J, Sanchez S, Badii M, Aguirre L, Ochoa Y (2012: Comparison of toxicity and selectivity of the pest Bactericera cockerelli and its predator Chrysoperla carnea. Articulo en Agrociencia 46: 783-793
Chrysoperla carnea	Species	Chrysopidae	Neuroptera	Intertional	Abamectin	6	18 ppm		0.65	24 HAT	RC	Laboratory Trial	C/TS	10	10	Cerna E, Ail C, Landeros J, Sanchez S, Badii M, Aguirre L, Ochoa Y (2012: Comparison of toxicity and selectivity of the pest Bactericera cockerelli and its predator Chrysoperla carnea. Articulo en Agrociencia 46: 783-793
Chrysoperla carnea	Species	Chrysopidae	Neuroptera	Intertional	Bifenthrin	3A	90 ppm		0.15	24 HAT	RC	Laboratory Trial	C/TS	10	10	Cerna E, Ail C, Landeros J, Sanchez S, Badii M, Aguirre L, Ochoa Y (2012: Comparison of toxicity and selectivity of the pest Bactericera cockerelli and its predator Chrysoperla carnea. Articulo en Agrociencia 46: 783-793
Chrysoperla carnea	Species	Chrysopidae	Neuroptera	Intertional	Bifenthrin	3A	180 ppm		0.22	24 HAT	RC	Laboratory Trial	C/TS	10	10	Cerna E, Ail C, Landeros J, Sanchez S, Badii M, Aguirre L, Ochoa Y (2012: Comparison of toxicity and selectivity of the pest Bactericera cockerelli and its predator Chrysoperla carnea. Articulo en Agrociencia 46: 783-793
Chrysoperla carnea	Species	Chrysopidae	Neuroptera	Intertional	Bifenthrin	3A	223.51 ppm		0.5	24 HAT	RC	Laboratory Trial	C/TS	10	10	Cerna E, Ail C, Landeros J, Sanchez S, Badii M, Aguirre L, Ochoa Y (2012: Comparison of toxicity and selectivity of the pest Bactericera cockerelli and its predator Chrysoperla carnea. Articulo en Agrociencia 46: 783-793
Chrysoperla carnea	Species	Chrysopidae	Neuroptera	Intertional	Imidacloprid	4A	130 ppm		0.42	24 HAT	RC	Laboratory Trial	C/TS	10	10	Cerna E, Ail C, Landeros J, Sanchez S, Badii M, Aguirre L, Ochoa Y (2012: Comparison of toxicity and selectivity of the pest Bactericera cockerelli and its predator Chrysoperla carnea. Articulo en Agrociencia 46: 783-793
Chrysoperla carnea	Species	Chrysopidae	Neuroptera	Intertional	Imidacloprid	4A	165.38 ppm		0.5	24 HAT	RC	Laboratory Trial	C/TS	10	10	Cerna E, Ail C, Landeros J, Sanchez S, Badii M, Aguirre L, Ochoa Y (2012: Comparison of toxicity and selectivity of the pest Bactericera cockerelli and its predator Chrysoperla carnea. Articulo en Agrociencia 46: 783-793
Chrysoperla carnea	Species	Chrysopidae	Neuroptera	Intertional	Imidacloprid	4A	650 ppm		0.98	24 HAT	RC	Laboratory Trial	C/TS	10	10	Cerna E, Ail C, Landeros J, Sanchez S, Badii M, Aguirre L, Ochoa Y (2012: Comparison of toxicity and selectivity of the pest Bactericera cockerelli and its predator Chrysoperla carnea. Articulo en Agrociencia 46: 783-793
Chrysoperla carnea	Species	Chrysopidae	Neuroptera	Intertional	Imidacloprid	4A	1300 ppm		1	24 HAT	RC	Laboratory Trial	C/TS	10	10	Cerna E, Ail C, Landeros J, Sanchez S, Badii M, Aguirre L, Ochoa Y (2012: Comparison of toxicity and selectivity of the pest Bactericera cockerelli and its predator Chrysoperla carnea. Articulo en Agrociencia 46: 783-793
Chrysoperla carnea	Species	Chrysopidae	Neuroptera	Intertional	Bifenthrin	3A	18 ppm		0.11	24 HAT	RC	Laboratory Trial	C/TS	10	10	Cerna E, Ail C, Landeros J, Sanchez S, Badii M, Aguirre L, Ochoa Y (2012) Comparison of toxicity and selectivity of the pest Bactericera cockerelli and its predator Chrysoperla carnea. Articulo en Agrociencia 46: 783-793
Diadegma semiclausum	Species	Ichneumonidae	Hymenoptera	Intertional	Malathion	1B	4.48 ug/tube		0.5	4 HAT	RC	Laboratory Trial	C/TS	Unspecified	15-20	Chaing F-M, Sun C-N (1991) Detoxifying enzymes and susceptibility to several insecticides of Apanteles plutellae (Hymenoptera: Braconidae) and Diadegma semiclausum (Hymenoptera: Ichneumonidae), parasitoids of diamondback moth (Lepidoptera: Plutellidae) larvae. Environ. Entomol. 20(6) 1687-1690
Pardosa pseudoannulata	Species	Lycosidae	Araneae	Intertional	Imidacloprid	4A	12.5 mg ai/L		0.13	24 HAT	DC	Laboratory Trial	DM	80	1	Chen Z-Q, Xiao Y, Wu L-B, Chen Y, Peng Y (2012) Imidacloprid affects Pardosa pseudoannulata adults and their unexposed offspring. Bull Environ Contam Toxicol 88: 654-658
Pardosa pseudoannulata	Species	Lycosidae	Araneae	Intertional	Imidacloprid	4A	25 mg ai/L		0.28	24 HAT	DC	Laboratory Trial	DM	100	1	Chen Z-Q, Xiao Y, Wu L-B, Chen Y, Peng Y (2012) Imidacloprid affects Pardosa pseudoannulata adults and their unexposed offspring. Bull Environ Contam Toxicol 88: 654-658
Pardosa pseudoannulata	Species	Lycosidae	Araneae	Intertional	Imidacloprid	4A	50 mg ai/L		0.48	24 HAT	DC	Laboratory Trial	DM	100	1	Chen Z-Q, Xiao Y, Wu L-B, Chen Y, Peng Y (2012) Imidacloprid affects Pardosa pseudoannulata adults and their unexposed offspring. Bull Environ Contam Toxicol 88: 654-658
Pardosa pseudoannulata	Species	Lycosidae	Araneae	Intertional	Imidacloprid	4A	100 mg ai/L		0.66	24 HAT	DC	Laboratory Trial	DM	100	1	Chen Z-Q, Xiao Y, Wu L-B, Chen Y, Peng Y (2012) Imidacloprid affects Pardosa pseudoannulata adults and their unexposed offspring. Bull Environ Contam Toxicol 88: 654-658
Pardosa pseudoannulata	Species	Lycosidae	Araneae	Intertional	Imidacloprid	4A	200 mg ai/L		0.87	24 HAT	DC	Laboratory Trial	DM	150	1	Chen Z-Q, Xiao Y, Wu L-B, Chen Y, Peng Y (2012) Imidacloprid affects Pardosa pseudoannulata adults and their unexposed offspring. Bull Environ Contam Toxicol 88: 654-658
Trichogramma dendrolimi	Species	Trichogrammatidae	Hymenoptera	Intertional	Abamectin	6	0.14 g ai/ha	0.14	0.5	24 HAT	RC	Laboratory Trial	C/TS	3	100	Cheng S, Lin R, Wang L, Qiu Q, Qu M, Ren X, Zong F, jiang H, Yu C (2018) Comparative susceptibility of thirteen selected pesticides to three different insect egg parasitoid Trichogramma species. Ecotoxicology and Environmental Safety 166: 86-91
Trichogramma dendrolimi	Species	Trichogrammatidae	Hymenoptera	Intertional	Alpha-cypermethrin	3A	0.17 g ai/ha	0.17	0.5	24 HAT	RC	Laboratory Trial	C/TS	3	100	Cheng S, Lin R, Wang L, Qiu Q, Qu M, Ren X, Zong F, jiang H, Yu C (2018) Comparative susceptibility of thirteen selected pesticides to three different insect egg parasitoid Trichogramma species. Ecotoxicology and Environmental Safety 166: 86-91
Trichogramma dendrolimi	Species	Trichogrammatidae	Hymenoptera	Intertional	Bifenthrin	3A	0.07 g ai/ha	0.07	0.5	24 HAT	RC	Laboratory Trial	C/TS	3	100	Cheng S, Lin R, Wang L, Qiu Q, Qu M, Ren X, Zong F, jiang H, Yu C (2018) Comparative susceptibility of thirteen selected pesticides to three different insect egg parasitoid Trichogramma species. Ecotoxicology and Environmental Safety 166: 86-91
Trichogramma dendrolimi	Species	Trichogrammatidae	Hymenoptera	Intertional	Deltamethrin	3A	0.04 g ai/ha	0.04	0.5	24 HAT	RC	Laboratory Trial	C/TS	3	100	Cheng S, Lin R, Wang L, Qiu Q, Qu M, Ren X, Zong F, jiang H, Yu C (2018) Comparative susceptibility of thirteen selected pesticides to three different insect egg parasitoid Trichogramma species. Ecotoxicology and Environmental Safety 166: 86-91
Trichogramma dendrolimi	Species	Trichogrammatidae	Hymenoptera	Intertional	Emamectin (emamectin benzoate)	6	0.19 g ai/ha	0.19	0.5	24 HAT	RC	Laboratory Trial	C/TS	3	100	Cheng S, Lin R, Wang L, Qiu Q, Qu M, Ren X, Zong F, jiang H, Yu C (2018) Comparative susceptibility of thirteen selected pesticides to three different insect egg parasitoid Trichogramma species. Ecotoxicology and Environmental Safety 166: 86-91
Trichogramma dendrolimi	Species	Trichogrammatidae	Hymenoptera	Intertional	Imidacloprid	4A	0.18 g ai/ha	0.18	0.5	24 HAT	RC	Laboratory Trial	C/TS	3	100	Cheng S, Lin R, Wang L, Qiu Q, Qu M, Ren X, Zong F, jiang H, Yu C (2018) Comparative susceptibility of thirteen selected pesticides to three different insect egg parasitoid Trichogramma species. Ecotoxicology and Environmental Safety 166: 86-91
Trichogramma dendrolimi	Species	Trichogrammatidae	Hymenoptera	Intertional	Thiamethoxam	4A	0.05 g ai/ha	0.05	0.5	24 HAT	RC	Laboratory Trial	C/TS	3	100	Cheng S, Lin R, Wang L, Qiu Q, Qu M, Ren X, Zong F, jiang H, Yu C (2018) Comparative susceptibility of thirteen selected pesticides to three different insect egg parasitoid Trichogramma species. Ecotoxicology and Environmental Safety 166: 86-91
Neoseiulus cucumeris	Species	Phytoseiidae	Mesostigmata	Intertional	Bifenthrin	3A	0.008 g ai/ha	0.008	0.5	48 HAT	RC	Laboratory Trial	C/TS	3	30	Cheng S, Lin R, Zhang N, Yuan S, Zhou X, Huang J, Ren X, Wang S, Jiang H, Yu C (2018) Toxicity of six insecticides to predatory mite Amblyseius cucumeris (Oudemans) (Acari: Phytoseiidae) in- and off-field. Ecotoxicology and Environmental Safety 161: 715-720
Neoseiulus cucumeris	Species	Phytoseiidae	Mesostigmata	Intertional	Imidacloprid	4A	84.94 g ai/ha	84.94	0.5	48 HAT	RC	Laboratory Trial	C/TS	3	30	Cheng S, Lin R, Zhang N, Yuan S, Zhou X, Huang J, Ren X, Wang S, Jiang H, Yu C (2018) Toxicity of six insecticides to predatory mite Amblyseius cucumeris (Oudemans) (Acari: Phytoseiidae) in- and off-field. Ecotoxicology and Environmental Safety 161: 715-720
Neoseiulus cucumeris	Species	Phytoseiidae	Mesostigmata	Intertional	Malathion	1B	0.062 g ai/ha	0.062	0.5	48 HAT	RC	Laboratory Trial	C/TS	3	30	Cheng S, Lin R, Zhang N, Yuan S, Zhou X, Huang J, Ren X, Wang S, Jiang H, Yu C (2018) Toxicity of six insecticides to predatory mite Amblyseius cucumeris (Oudemans) (Acari: Phytoseiidae) in- and off-field. Ecotoxicology and Environmental Safety 161: 715-720
Neoseiulus cucumeris	Species	Phytoseiidae	Mesostigmata	Intertional	Thiamethoxam	4A	104.47 g ai/ha	104.47	0.5	48 HAT	RC	Laboratory Trial	C/TS	3	30	Cheng S, Lin R, Zhang N, Yuan S, Zhou X, Huang J, Ren X, Wang S, Jiang H, Yu C (2018) Toxicity of six insecticides to predatory mite Amblyseius cucumeris (Oudemans) (Acari: Phytoseiidae) in- and off-field. Ecotoxicology and Environmental Safety 161: 715-720
Neoseiulus cucumeris	Species	Phytoseiidae	Mesostigmata	Intertional	Abamectin	6	12 ppm		0.5		DC	Laboratory Trial	DM		10	Choi BR, Hilton SA, Broadbent AB (2003) Selection of low toxic insecticides for phytoseiid predatory mites, Amblyseius cucumeris and Amblyseius fallacis. The Korean Journal of Pesticide Science 7: 296-301
Neoseiulus cucumeris	Species	Phytoseiidae	Mesostigmata	Intertional	Deltamethrin	3A	2.2 ppm		0.5		DC	Laboratory Trial	DM		10	Choi BR, Hilton SA, Broadbent AB (2003) Selection of low toxic insecticides for phytoseiid predatory mites, Amblyseius cucumeris and Amblyseius fallacis. The Korean Journal of Pesticide Science 7: 296-301
Neoseiulus cucumeris	Species	Phytoseiidae	Mesostigmata	Intertional	Fipronil	2B	60 ppm		0.5		DC	Laboratory Trial	DM		10	Choi BR, Hilton SA, Broadbent AB (2003) Selection of low toxic insecticides for phytoseiid predatory mites, Amblyseius cucumeris and Amblyseius fallacis. The Korean Journal of Pesticide Science 7: 296-301
Neoseiulus cucumeris	Species	Phytoseiidae	Mesostigmata	Intertional	Abamectin	6	100 ppm		0.93	18 HAT	DC	Laboratory Trial	SA		5	Choi BR, Hilton SA, Broadbent AB (2003) Selection of low toxic insecticides for phytoseiid predatory mites, Amblyseius cucumeris and Amblyseius fallacis. The Korean Journal of Pesticide Science 7: 296-301
Neoseiulus cucumeris	Species	Phytoseiidae	Mesostigmata	Intertional	Deltamethrin	3A	3.3 ppm		0.25	18 HAT	DC	Laboratory Trial	SA		5	Choi BR, Hilton SA, Broadbent AB (2003) Selection of low toxic insecticides for phytoseiid predatory mites, Amblyseius cucumeris and Amblyseius fallacis. The Korean Journal of Pesticide Science 7: 296-301
Neoseiulus cucumeris	Species	Phytoseiidae	Mesostigmata	Intertional	Deltamethrin	3A	12.0 ppm		0.5		DC	Laboratory Trial	SA		10	Choi BR, Hilton SA, Broadbent AB (2003) Selection of low toxic insecticides for phytoseiid predatory mites, Amblyseius cucumeris and Amblyseius fallacis. The Korean Journal of Pesticide Science 7: 296-301
Neoseiulus cucumeris	Species	Phytoseiidae	Mesostigmata	Intertional	Fipronil	2B	85.0 ppm		0.5		DC	Laboratory Trial	SA		10	Choi BR, Hilton SA, Broadbent AB (2003) Selection of low toxic insecticides for phytoseiid predatory mites, Amblyseius cucumeris and Amblyseius fallacis. The Korean Journal of Pesticide Science 7: 296-301
Neoseiulus cucumeris	Species	Phytoseiidae	Mesostigmata	Intertional	Fipronil	2B	100 ppm		0.53	18 HAT	DC	Laboratory Trial	SA		5	Choi BR, Hilton SA, Broadbent AB (2003) Selection of low toxic insecticides for phytoseiid predatory mites, Amblyseius cucumeris and Amblyseius fallacis. The Korean Journal of Pesticide Science 7: 296-301
Neoseiulus fallacis	Species	Phytoseiidae	Mesostigmata	Intertional	Carbaryl	1A	1130 ppm		0.94	18 HAT	DC	Laboratory Trial	DM		10	Choi BR, Hilton SA, Broadbent AB (2003) Selection of low toxic insecticides for phytoseiid predatory mites, Amblyseius cucumeris and Amblyseius fallacis. The Korean Journal of Pesticide Science 7: 296-301
Neoseiulus fallacis	Species	Phytoseiidae	Mesostigmata	Intertional	Carbaryl	1A	1130 ppm		0.98	18 HAT	DC	Laboratory Trial	DM		10	Choi BR, Hilton SA, Broadbent AB (2003) Selection of low toxic insecticides for phytoseiid predatory mites, Amblyseius cucumeris and Amblyseius fallacis. The Korean Journal of Pesticide Science 7: 296-301
Neoseiulus fallacis	Species	Phytoseiidae	Mesostigmata	Intertional	Deltamethrin	3A	4 ppm		0.07	18 HAT	DC	Laboratory Trial	DM		10	Choi BR, Hilton SA, Broadbent AB (2003) Selection of low toxic insecticides for phytoseiid predatory mites, Amblyseius cucumeris and Amblyseius fallacis. The Korean Journal of Pesticide Science 7: 296-301
Neoseiulus fallacis	Species	Phytoseiidae	Mesostigmata	Intertional	Deltamethrin	3A	4 ppm		0.25	18 HAT	DC	Laboratory Trial	DM		10	Choi BR, Hilton SA, Broadbent AB (2003) Selection of low toxic insecticides for phytoseiid predatory mites, Amblyseius cucumeris and Amblyseius fallacis. The Korean Journal of Pesticide Science 7: 296-301
Neoseiulus fallacis	Species	Phytoseiidae	Mesostigmata	Intertional	Deltamethrin	3A	12.5 ppm		0.5		DC	Laboratory Trial	DM		10	Choi BR, Hilton SA, Broadbent AB (2003) Selection of low toxic insecticides for phytoseiid predatory mites, Amblyseius cucumeris and Amblyseius fallacis. The Korean Journal of Pesticide Science 7: 296-301
Neoseiulus fallacis	Species	Phytoseiidae	Mesostigmata	Intertional	Fipronil	2B	61 ppm		0.5		DC	Laboratory Trial	DM		10	Choi BR, Hilton SA, Broadbent AB (2003) Selection of low toxic insecticides for phytoseiid predatory mites, Amblyseius cucumeris and Amblyseius fallacis. The Korean Journal of Pesticide Science 7: 296-301
Agonum dorsale	Species	Carabidae	Coleoptera	Intertional	Deltamethrin	3A	0.016 g ai/ha	0.016	0.5	Unspecified	RC	Laboratory Trial	SA	4	2021-01-05	Cilgi T, Wraten SD, Robertson JL, Turner DE, Holland JM, Frampton GK (1996) Residual toxicities of three insecticides to four speices (Coleoptera: Carabidae) of arthropod predator. The Canadian Entomologist 128: 115-1124
Agonum dorsale	Species	Carabidae	Coleoptera	Intertional	Pirimicarb	1A	89 g ai/ha	89	0.5	Unspecified	RC	Laboratory Trial	SA	4	2021-01-05	Cilgi T, Wraten SD, Robertson JL, Turner DE, Holland JM, Frampton GK (1996) Residual toxicities of three insecticides to four speices (Coleoptera: Carabidae) of arthropod predator. The Canadian Entomologist 128: 115-1124
Bembidion lampros	Species	Carabidae	Coleoptera	Intertional	Deltamethrin	3A	0.72 g ai/ha	0.72	0.5	Unspecified	RC	Laboratory Trial	SA	4	5	Cilgi T, Wraten SD, Robertson JL, Turner DE, Holland JM, Frampton GK (1996) Residual toxicities of three insecticides to four speices (Coleoptera: Carabidae) of arthropod predator. The Canadian Entomologist 128: 115-1124
Bembidion lampros	Species	Carabidae	Coleoptera	Intertional	Dimethoate	1B	0.72 g ai/ha	0.72	0.5	Unspecified	RC	Laboratory Trial	SA	4	5	Cilgi T, Wraten SD, Robertson JL, Turner DE, Holland JM, Frampton GK (1996) Residual toxicities of three insecticides to four speices (Coleoptera: Carabidae) of arthropod predator. The Canadian Entomologist 128: 115-1124
Bembidion lampros	Species	Carabidae	Coleoptera	Intertional	Pirimicarb	1A	93 g ai/ha	93	0.5	Unspecified	RC	Laboratory Trial	SA	4	5	Cilgi T, Wraten SD, Robertson JL, Turner DE, Holland JM, Frampton GK (1996) Residual toxicities of three insecticides to four speices (Coleoptera: Carabidae) of arthropod predator. The Canadian Entomologist 128: 115-1124
Bembidion obtusum	Species	Carabidae	Coleoptera	Intertional	Pirimicarb	1A	51 g ai/ha	51	0.5	Unspecified	RC	Laboratory Trial	SA	4	5	Cilgi T, Wraten SD, Robertson JL, Turner DE, Holland JM, Frampton GK (1996) Residual toxicities of three insecticides to four speices (Coleoptera: Carabidae) of arthropod predator. The Canadian Entomologist 128: 115-1124
Demetrias atricapillus	Species	Carabidae	Coleoptera	Intertional	Deltamethrin	3A	0.52 g ai/ha	0.52	0.5	Unspecified	RC	Laboratory Trial	SA	4	5	Cilgi T, Wraten SD, Robertson JL, Turner DE, Holland JM, Frampton GK (1996) Residual toxicities of three insecticides to four speices (Coleoptera: Carabidae) of arthropod predator. The Canadian Entomologist 128: 115-1124
Dalotia coriaria	Species	Staphylinidae	Coleoptera	Intertional	Bacillus thuringiensis (Bt)	11A		0.074 mL/60mL	0.25	48 HAT	DC	Laboratory Trial	C/TS	10	20	Cloyd RA, Timmons NC, Goebel JM, Kemp KE (2009) Effect of pesticides on adult rove beetle Atheta coriaria (Coleoptera: Staphylinidae) survival in growing medium. Journal of Economic Entommology 102(5): 1750-1758
Dalotia coriaria	Species	Staphylinidae	Coleoptera	Intertional	Thiamethoxam	4A		0.035 g/60mL	0.99	48 HAT	DC	Laboratory Trial	C/TS	10	20	Cloyd RA, Timmons NC, Goebel JM, Kemp KE (2009) Effect of pesticides on adult rove beetle Atheta coriaria (Coleoptera: Staphylinidae) survival in growing medium. Journal of Economic Entommology 102(5): 1750-1758
Dalotia coriaria	Species	Staphylinidae	Coleoptera	Intertional	Bacillus thuringiensis (Bt)	11A		0.074 mL/60mL	0.1	48 HAT	RC	Laboratory Trial	C/TS	5	20	Cloyd RA, Timmons NC, Goebel JM, Kemp KE (2009) Effect of pesticides on adult rove beetle Atheta coriaria (Coleoptera: Staphylinidae) survival in growing medium. Journal of Economic Entommology 102(5): 1750-1758
Dalotia coriaria	Species	Staphylinidae	Coleoptera	Intertional	Thiamethoxam	4A		0.035 g/60mL	0.99	48 HAT	RC	Laboratory Trial	C/TS	5	20	Cloyd RA, Timmons NC, Goebel JM, Kemp KE (2009) Effect of pesticides on adult rove beetle Atheta coriaria (Coleoptera: Staphylinidae) survival in growing medium. Journal of Economic Entommology 102(5): 1750-1758
Dalotia coriaria	Species	Staphylinidae	Coleoptera	Intertional	Chlorpyrifos	1B		0.11 mL/60 mL	0.57	48 HAT	RC	Laboratory Trial	C/TS	5	20	Cloyd RA, Timmons NC, Goebel JM, Kemp KE (2009) Effect of pesticides on adult rove beetle Atheta coriaria (Coleoptera: Staphylinidae) survival in growing medium. Journal of Economic Entommology 102(5): 1750-1758
Dalotia coriaria	Species	Staphylinidae	Coleoptera	Intertional	Chlorpyrifos	1B		0.23 mL/60 mL	0.72	48 HAT	RC	Laboratory Trial	C/TS	5	20	Cloyd RA, Timmons NC, Goebel JM, Kemp KE (2009) Effect of pesticides on adult rove beetle Atheta coriaria (Coleoptera: Staphylinidae) survival in growing medium. Journal of Economic Entommology 102(5): 1750-1758
Dalotia coriaria	Species	Staphylinidae	Coleoptera	Intertional	Thiamethoxam	4A		0.035 g/60mL	0.99	48 HAT	RC	Laboratory Trial	C/TS		20	Cloyd RA, Timmons NC, Goebel JM, Kemp KE (2009) Effect of pesticides on adult rove beetle Atheta coriaria (Coleoptera: Staphylinidae) survival in growing medium. Journal of Economic Entommology 102(5): 1750-1758
Dalotia coriaria	Species	Staphylinidae	Coleoptera	Intertional	Thiamethoxam	4A		0.035 g/60mL	0.86	48 HAT	RC	Laboratory Trial	C/TS		20	Cloyd RA, Timmons NC, Goebel JM, Kemp KE (2009) Effect of pesticides on adult rove beetle Atheta coriaria (Coleoptera: Staphylinidae) survival in growing medium. Journal of Economic Entommology 102(5): 1750-1758
Dalotia coriaria	Species	Staphylinidae	Coleoptera	Intertional	Thiamethoxam	4A		0.035 g/60mL	0.63	48 HAT	RC	Laboratory Trial	C/TS		20	Cloyd RA, Timmons NC, Goebel JM, Kemp KE (2009) Effect of pesticides on adult rove beetle Atheta coriaria (Coleoptera: Staphylinidae) survival in growing medium. Journal of Economic Entommology 102(5): 1750-1758
Dalotia coriaria	Species	Staphylinidae	Coleoptera	Intertional	Bacillus thuringiensis (Bt)	11A	0.074 mL/60mL		0.25	48 HAT	DC	Laboratory Trial	C/TS	10	20	Cloyd RA, Timmons NC, Goebel JM, Kemp KE (2009) Effect of pesticides on adult rove beetle Atheta coriaria (Coleoptera: Staphylinidae) survival in growing medium. Journal of Economic Entommology 102(5): 1750-1758
Dalotia coriaria	Species	Staphylinidae	Coleoptera	Intertional	Thiamethoxam	4A	0.035 g/60mL		0.99	48 HAT	DC	Laboratory Trial	C/TS	10	20	Cloyd RA, Timmons NC, Goebel JM, Kemp KE (2009) Effect of pesticides on adult rove beetle Atheta coriaria (Coleoptera: Staphylinidae) survival in growing medium. Journal of Economic Entommology 102(5): 1750-1758
Dalotia coriaria	Species	Staphylinidae	Coleoptera	Intertional	Bacillus thuringiensis (Bt)	11A	0.074 mL/60mL		0.1	48 HAT	RC	Laboratory Trial	C/TS	5	20	Cloyd RA, Timmons NC, Goebel JM, Kemp KE (2009) Effect of pesticides on adult rove beetle Atheta coriaria (Coleoptera: Staphylinidae) survival in growing medium. Journal of Economic Entommology 102(5): 1750-1758
Dalotia coriaria	Species	Staphylinidae	Coleoptera	Intertional	Thiamethoxam	4A	0.035 g/60mL		0.99	48 HAT	RC	Laboratory Trial	C/TS	5	20	Cloyd RA, Timmons NC, Goebel JM, Kemp KE (2009) Effect of pesticides on adult rove beetle Atheta coriaria (Coleoptera: Staphylinidae) survival in growing medium. Journal of Economic Entommology 102(5): 1750-1758
Dalotia coriaria	Species	Staphylinidae	Coleoptera	Intertional	Chlorpyrifos	1B	0.11 mL/60 mL		0.57	48 HAT	RC	Laboratory Trial	C/TS	5	20	Cloyd RA, Timmons NC, Goebel JM, Kemp KE (2009) Effect of pesticides on adult rove beetle Atheta coriaria (Coleoptera: Staphylinidae) survival in growing medium. Journal of Economic Entommology 102(5): 1750-1758
Dalotia coriaria	Species	Staphylinidae	Coleoptera	Intertional	Chlorpyrifos	1B	0.23 mL/60 mL		0.72	48 HAT	RC	Laboratory Trial	C/TS	5	20	Cloyd RA, Timmons NC, Goebel JM, Kemp KE (2009) Effect of pesticides on adult rove beetle Atheta coriaria (Coleoptera: Staphylinidae) survival in growing medium. Journal of Economic Entommology 102(5): 1750-1758
Dalotia coriaria	Species	Staphylinidae	Coleoptera	Intertional	Thiamethoxam	4A	0.035 g/60mL		0.99	48 HAT	RC	Laboratory Trial	C/TS		20	Cloyd RA, Timmons NC, Goebel JM, Kemp KE (2009) Effect of pesticides on adult rove beetle Atheta coriaria (Coleoptera: Staphylinidae) survival in growing medium. Journal of Economic Entommology 102(5): 1750-1758
Dalotia coriaria	Species	Staphylinidae	Coleoptera	Intertional	Thiamethoxam	4A	0.035 g/60mL		0.86	48 HAT	RC	Laboratory Trial	C/TS		20	Cloyd RA, Timmons NC, Goebel JM, Kemp KE (2009) Effect of pesticides on adult rove beetle Atheta coriaria (Coleoptera: Staphylinidae) survival in growing medium. Journal of Economic Entommology 102(5): 1750-1758
Dalotia coriaria	Species	Staphylinidae	Coleoptera	Intertional	Thiamethoxam	4A	0.035 g/60mL		0.63	48 HAT	RC	Laboratory Trial	C/TS		20	Cloyd RA, Timmons NC, Goebel JM, Kemp KE (2009) Effect of pesticides on adult rove beetle Atheta coriaria (Coleoptera: Staphylinidae) survival in growing medium. Journal of Economic Entommology 102(5): 1750-1758
Araneae	Order	Araneae	Araneae	Intertional	Abamectin	6		9	<25%; Cat 1		RC	Field Trial	SA			Clymans R, Vrancken K, Bylemans D, Beli√´n T (2015) Side-effects on spiders of plant protection products commonly used during spring and autumn in Belgian pear production. Acta Horticulturae 1094: 451-456
Araneae	Order	Araneae	Araneae	Intertional	Deltamethrin	3A		10	>75%; Cat 4		RC	Field Trial	SA			Clymans R, Vrancken K, Bylemans D, Beli√´n T (2015) Side-effects on spiders of plant protection products commonly used during spring and autumn in Belgian pear production. Acta Horticulturae 1094: 451-456
Araneae	Order	Araneae	Araneae	Intertional	Thiamethoxam	4A		62.5	<25%; Cat 1		RC	Field Trial	SA			Clymans R, Vrancken K, Bylemans D, Beli√´n T (2015) Side-effects on spiders of plant protection products commonly used during spring and autumn in Belgian pear production. Acta Horticulturae 1094: 451-456
Araneae	Order	Araneae	Araneae	Intertional	Thiamethoxam	4A		62.5	<25%; Cat 1		RC	Field Trial	SA			Clymans R, Vrancken K, Bylemans D, Beli√´n T (2015) Side-effects on spiders of plant protection products commonly used during spring and autumn in Belgian pear production. Acta Horticulturae 1094: 451-456
Araniella cucurbitina	Species	Araneidae	Araneae	Intertional	Thiamethoxam	4A	62.5 g ai/ha	62.5	<25%; Cat 1	3 DAT	DC	Field Trial	SA	4	N/A	Clymans R, Vrancken K, Bylemans D, Beli√´n T (2015) Side-effects on spiders of plant protection products commonly used during spring and autumn in Belgian pear production. Acta Horticulturae 1094: 451-456
Hippodamia convergens	Species	Coccinellidae	Coleoptera	Intertional	Cypermethrin	3A	0.042 ug/g		0.5	24 HAT	DC	Laboratory Trial	MS			Coats SA, Coats JR, Ellis CR (1979) Selective toxicity of three synthetic pyrethroids to eight coccinellids, a eulophid parasitoid, and two pest chrysomelids. Environ. Entomol. 8: 720-722
Hippodamia convergens	Species	Coccinellidae	Coleoptera	Intertional	Permethrin	3A	1.0 nug/g		0.5	24 HAT	DC	Laboratory Trial	MS			Coats SA, Coats JR, Ellis CR (1979) Selective toxicity of three synthetic pyrethroids to eight coccinellids, a eulophid parasitoid, and two pest chrysomelids. Environ. Entomol. 8: 720-722
Carabidae	Family	Carabidae	Coleoptera	Intertional	Chlorpyrifos	1B	1120 g ai/ha	1120	25-50%; Cat 2		RC	Field Trial	SA			Cockfield SD, Potter DA.1983. Short- Term Effects of Insecticidal Applications on Predaceous Arthropods and Oribatid Mites in Kentucky Bluegrass Turf. Environmental Entomology 12(4):1260‚Äë1264(5).
Carabidae	Family	Carabidae	Coleoptera	Intertional	Chlorpyrifos	1B		1120	25-50%; Cat 2		RC	Field Trial	SA			Cockfield SD, Potter DA.1983. Short- Term Effects of Insecticidal Applications on Predaceous Arthropods and Oribatid Mites in Kentucky Bluegrass Turf. Environmental Entomology 12(4):1260‚Äë1264(5).
Carabidae	Family	Carabidae	Coleoptera	Intertional	Trichlorfon	1B		8980	25-50%; Cat 2		RC	Field Trial	SA			Cockfield SD, Potter DA.1983. Short- Term Effects of Insecticidal Applications on Predaceous Arthropods and Oribatid Mites in Kentucky Bluegrass Turf. Environmental Entomology 12(4):1260‚Äë1264(5).
Carabidae	Family	Carabidae	Coleoptera	Intertional	Chlorpyrifos	1B		1120	25-50%; Cat 2		RC	Field Trial	SA			Cockfield SD, Potter DA.1983. Short- Term Effects of Insecticidal Applications on Predaceous Arthropods and Oribatid Mites in Kentucky Bluegrass Turf. Environmental Entomology 12(4):1260‚Äë1264(5).
Carabidae	Family	Carabidae	Coleoptera	Intertional	Trichlorfon	1B		8980	25-50%; Cat 2		RC	Field Trial	SA			Cockfield SD, Potter DA.1983. Short- Term Effects of Insecticidal Applications on Predaceous Arthropods and Oribatid Mites in Kentucky Bluegrass Turf. Environmental Entomology 12(4):1260‚Äë1264(5).
Lycosidae	Family	Lycosidae	Araneae	Intertional	Chlorpyrifos	1B		1120	50-75%; Cat 3		RC	Field Trial	SA			Cockfield SD, Potter DA.1983. Short- Term Effects of Insecticidal Applications on Predaceous Arthropods and Oribatid Mites in Kentucky Bluegrass Turf. Environmental Entomology 12(4):1260‚Äë1264(5).
Lycosidae	Family	Lycosidae	Araneae	Intertional	Trichlorfon	1B		8980	25-50%; Cat 2		RC	Field Trial	SA			Cockfield SD, Potter DA.1983. Short- Term Effects of Insecticidal Applications on Predaceous Arthropods and Oribatid Mites in Kentucky Bluegrass Turf. Environmental Entomology 12(4):1260‚Äë1264(5).
Lycosidae	Family	Lycosidae	Araneae	Intertional	Trichlorfon	1B		8980	25-50%; Cat 2		RC	Field Trial	SA			Cockfield SD, Potter DA.1983. Short- Term Effects of Insecticidal Applications on Predaceous Arthropods and Oribatid Mites in Kentucky Bluegrass Turf. Environmental Entomology 12(4):1260‚Äë1264(5).
Aphelinus mali	Species	Aphelinidae	Hymenoptera	Intertional	Chlorpyrifos	1B	1 ppm		1	24 HAT	RC	Laboratory Trial	C/TS	5	15-25	Cohen H, Horowitz AR, Nestel D, Rosen D (1996) Susceptibility of the wooly aphid parasitoid, Aphelinus mali (Hym.: Aphelinidae), to common pesticides used in apple orchards in Israel. Entomophaga 41(2): 225-233
Aphelinus mali	Species	Aphelinidae	Hymenoptera	Intertional	Chlorpyrifos	1B	2 ppm		1	24 HAT	RC	Laboratory Trial	C/TS	5	15-25	Cohen H, Horowitz AR, Nestel D, Rosen D (1996) Susceptibility of the wooly aphid parasitoid, Aphelinus mali (Hym.: Aphelinidae), to common pesticides used in apple orchards in Israel. Entomophaga 41(2): 225-233
Aphelinus mali	Species	Aphelinidae	Hymenoptera	Intertional	Chlorpyrifos	1B	5 ppm		1	24 HAT	RC	Laboratory Trial	C/TS	5	15-25	Cohen H, Horowitz AR, Nestel D, Rosen D (1996) Susceptibility of the wooly aphid parasitoid, Aphelinus mali (Hym.: Aphelinidae), to common pesticides used in apple orchards in Israel. Entomophaga 41(2): 225-233
Aphelinus mali	Species	Aphelinidae	Hymenoptera	Intertional	Chlorpyrifos	1B	10 ppm		1	24 HAT	RC	Laboratory Trial	C/TS	5	15-25	Cohen H, Horowitz AR, Nestel D, Rosen D (1996) Susceptibility of the wooly aphid parasitoid, Aphelinus mali (Hym.: Aphelinidae), to common pesticides used in apple orchards in Israel. Entomophaga 41(2): 225-233
Aphelinus mali	Species	Aphelinidae	Hymenoptera	Intertional	Imidacloprid	4A	0.88 ppm		0.9	24 HAT	RC	Laboratory Trial	C/TS	5	15-25	Cohen H, Horowitz AR, Nestel D, Rosen D (1996) Susceptibility of the wooly aphid parasitoid, Aphelinus mali (Hym.: Aphelinidae), to common pesticides used in apple orchards in Israel. Entomophaga 41(2): 225-233
Aphelinus mali	Species	Aphelinidae	Hymenoptera	Intertional	Pirimicarb	1A	171.8 ppm		0.5	24 HAT	RC	Laboratory Trial	C/TS	5	15-25	Cohen H, Horowitz AR, Nestel D, Rosen D (1996) Susceptibility of the wooly aphid parasitoid, Aphelinus mali (Hym.: Aphelinidae), to common pesticides used in apple orchards in Israel. Entomophaga 41(2): 225-233
Hippodamia convergens	Species	Coccinellidae	Coleoptera	Intertional	Sulfoxaflor	4C	27.5 g ai/ha	27.5	0	24 HAT	DC	Laboratory Trial	MS	10	5	Colares F, Michaud JP, Bain CL, Torres JB (2017) Relative toxicity of two aphidicides to Hippodamia convergens (Coleoptera: Coccinellidae): Implications for integrated management of sugarcane aphid, Melanaphis sacchari (Hemiptera: Aphididae). Journal of Economi Entomology 110(1): 52-58
Hippodamia convergens	Species	Coccinellidae	Coleoptera	Intertional	Sulfoxaflor	4C	55 g/ha	27.5	0.04	24 HAT	DC	Laboratory Trial	MS	10	5	Colares F, Michaud JP, Bain CL, Torres JB (2017) Relative toxicity of two aphidicides to Hippodamia convergens (Coleoptera: Coccinellidae): Implications for integrated management of sugarcane aphid, Melanaphis sacchari (Hemiptera: Aphididae). Journal of Economi Entomology 110(1): 52-58
Hippodamia convergens	Species	Coccinellidae	Coleoptera	Intertional	Sulfoxaflor	4C	55 g/ha	27.5	0.32	24 HAT	DC	Laboratory Trial	MS	10	5	Colares F, Michaud JP, Bain CL, Torres JB (2017) Relative toxicity of two aphidicides to Hippodamia convergens (Coleoptera: Coccinellidae): Implications for integrated management of sugarcane aphid, Melanaphis sacchari (Hemiptera: Aphididae). Journal of Economi Entomology 110(1): 52-58
Hippodamia convergens	Species	Coccinellidae	Coleoptera	Intertional	Sulfoxaflor	4C	27.5 g ai/ha	27.5	0.42	24 HAT	DC	Laboratory Trial	MS	10	5	Colares F, Michaud JP, Bain CL, Torres JB (2017) Relative toxicity of two aphidicides to Hippodamia convergens (Coleoptera: Coccinellidae): Implications for integrated management of sugarcane aphid, Melanaphis sacchari (Hemiptera: Aphididae). Journal of Economi Entomology 110(1): 52-58
Hippodamia convergens	Species	Coccinellidae	Coleoptera	Intertional	Sulfoxaflor	4C	27.5 g ai/ha	27.5	0.16	24 HAT	IC	Laboratory Trial	I	10	5	Colares F, Michaud JP, Bain CL, Torres JB (2017) Relative toxicity of two aphidicides to Hippodamia convergens (Coleoptera: Coccinellidae): Implications for integrated management of sugarcane aphid, Melanaphis sacchari (Hemiptera: Aphididae). Journal of Economi Entomology 110(1): 52-58
Hippodamia convergens	Species	Coccinellidae	Coleoptera	Intertional	Sulfoxaflor	4C	55 g/ha	27.5	0.29	24 HAT	IC	Laboratory Trial	I	10	5	Colares F, Michaud JP, Bain CL, Torres JB (2017) Relative toxicity of two aphidicides to Hippodamia convergens (Coleoptera: Coccinellidae): Implications for integrated management of sugarcane aphid, Melanaphis sacchari (Hemiptera: Aphididae). Journal of Economi Entomology 110(1): 52-58
Hippodamia convergens	Species	Coccinellidae	Coleoptera	Intertional	Sulfoxaflor	4C	27.5 g ai/ha	27.5	0.6	24 HAT	IC	Laboratory Trial	I	10	5	Colares F, Michaud JP, Bain CL, Torres JB (2017) Relative toxicity of two aphidicides to Hippodamia convergens (Coleoptera: Coccinellidae): Implications for integrated management of sugarcane aphid, Melanaphis sacchari (Hemiptera: Aphididae). Journal of Economi Entomology 110(1): 52-58
Hippodamia convergens	Species	Coccinellidae	Coleoptera	Intertional	Sulfoxaflor	4C	55 g/ha	27.5	0.72	24 HAT	IC	Laboratory Trial	I	10	5	Colares F, Michaud JP, Bain CL, Torres JB (2017) Relative toxicity of two aphidicides to Hippodamia convergens (Coleoptera: Coccinellidae): Implications for integrated management of sugarcane aphid, Melanaphis sacchari (Hemiptera: Aphididae). Journal of Economi Entomology 110(1): 52-58
Hippodamia convergens	Species	Coccinellidae	Coleoptera	Intertional	Sulfoxaflor	4C	27.5 g ai/ha	27.5	0.58	24 HAT	RC	Laboratory Trial	C/TS	10	5	Colares F, Michaud JP, Bain CL, Torres JB (2017) Relative toxicity of two aphidicides to Hippodamia convergens (Coleoptera: Coccinellidae): Implications for integrated management of sugarcane aphid, Melanaphis sacchari (Hemiptera: Aphididae). Journal of Economi Entomology 110(1): 52-58
Hippodamia convergens	Species	Coccinellidae	Coleoptera	Intertional	Sulfoxaflor	4C	55 g/ha	27.5	0.76	24 HAT	RC	Laboratory Trial	C/TS	10	5	Colares F, Michaud JP, Bain CL, Torres JB (2017) Relative toxicity of two aphidicides to Hippodamia convergens (Coleoptera: Coccinellidae): Implications for integrated management of sugarcane aphid, Melanaphis sacchari (Hemiptera: Aphididae). Journal of Economi Entomology 110(1): 52-58
Micromus tasmaniae	Species	Hemerobiidae	Neuroptera	Australia	Chlorpyrifos	1B	0.75 g/L		1	72 HAT	DC	Laboratory Trial	SA	10	3 to 4	Cole PG, Cutler AR, Kobelt AJ, Horne PA (2010) Acute and long-term effects of selective insecticides on Micromus tasmaniae Walker (Neuroptera: Hemerobiidae), Coccinella transversalis F. (Coleoptera: Coccinellidae) and Nabis kinbergii Reuter (Hemiptera: Miridae). Australian Journal of Entomology 49: 160-165
Micromus tasmaniae	Species	Hemerobiidae	Neuroptera	Australia	Emamectin (emamectin benzoate)	6	0.022 g/L		0.24	72 HAT	DC	Laboratory Trial	SA	10	3 to 4	Cole PG, Cutler AR, Kobelt AJ, Horne PA (2010) Acute and long-term effects of selective insecticides on Micromus tasmaniae Walker (Neuroptera: Hemerobiidae), Coccinella transversalis F. (Coleoptera: Coccinellidae) and Nabis kinbergii Reuter (Hemiptera: Miridae). Australian Journal of Entomology 49: 160-165
Micromus tasmaniae	Species	Hemerobiidae	Neuroptera	Australia	Indoxacarb	22A	0.10 g/L		0.03	72 HAT	DC	Laboratory Trial	SA	10	3 to 4	Cole PG, Cutler AR, Kobelt AJ, Horne PA (2010) Acute and long-term effects of selective insecticides on Micromus tasmaniae Walker (Neuroptera: Hemerobiidae), Coccinella transversalis F. (Coleoptera: Coccinellidae) and Nabis kinbergii Reuter (Hemiptera: Miridae). Australian Journal of Entomology 49: 160-165
Micromus tasmaniae	Species	Hemerobiidae	Neuroptera	Australia	Pirimicarb	1A	1.0 g/L		0.03	72 HAT	DC	Laboratory Trial	SA	10	3 to 4	Cole PG, Cutler AR, Kobelt AJ, Horne PA (2010) Acute and long-term effects of selective insecticides on Micromus tasmaniae Walker (Neuroptera: Hemerobiidae), Coccinella transversalis F. (Coleoptera: Coccinellidae) and Nabis kinbergii Reuter (Hemiptera: Miridae). Australian Journal of Entomology 49: 160-165
Micromus tasmaniae	Species	Hemerobiidae	Neuroptera	Australia	Chlorpyrifos	1B	0.75 g/L		1	72 HAT	RC	Laboratory Trial	SA	10	3 to 4	Cole PG, Cutler AR, Kobelt AJ, Horne PA (2010) Acute and long-term effects of selective insecticides on Micromus tasmaniae Walker (Neuroptera: Hemerobiidae), Coccinella transversalis F. (Coleoptera: Coccinellidae) and Nabis kinbergii Reuter (Hemiptera: Miridae). Australian Journal of Entomology 49: 160-165
Micromus tasmaniae	Species	Hemerobiidae	Neuroptera	Australia	Emamectin (emamectin benzoate)	6	0.022 g/L		0.1	72 HAT	RC	Laboratory Trial	SA	10	3 to 4	Cole PG, Cutler AR, Kobelt AJ, Horne PA (2010) Acute and long-term effects of selective insecticides on Micromus tasmaniae Walker (Neuroptera: Hemerobiidae), Coccinella transversalis F. (Coleoptera: Coccinellidae) and Nabis kinbergii Reuter (Hemiptera: Miridae). Australian Journal of Entomology 49: 160-165
Micromus tasmaniae	Species	Hemerobiidae	Neuroptera	Australia	Indoxacarb	22A	0.10 g/L		0.05	72 HAT	RC	Laboratory Trial	SA	10	3 to 4	Cole PG, Cutler AR, Kobelt AJ, Horne PA (2010) Acute and long-term effects of selective insecticides on Micromus tasmaniae Walker (Neuroptera: Hemerobiidae), Coccinella transversalis F. (Coleoptera: Coccinellidae) and Nabis kinbergii Reuter (Hemiptera: Miridae). Australian Journal of Entomology 49: 160-165
Micromus tasmaniae	Species	Hemerobiidae	Neuroptera	Australia	Pirimicarb	1A	1.0 g/L		0.13	72 HAT	RC	Laboratory Trial	SA	10	3 to 4	Cole PG, Cutler AR, Kobelt AJ, Horne PA (2010) Acute and long-term effects of selective insecticides on Micromus tasmaniae Walker (Neuroptera: Hemerobiidae), Coccinella transversalis F. (Coleoptera: Coccinellidae) and Nabis kinbergii Reuter (Hemiptera: Miridae). Australian Journal of Entomology 49: 160-165
Nabis kinbergii	Species	Nabidae	Hemiptera	Australia	Chlorpyrifos	1B	0.75 g ai/L		1	72 HAT	DC	Laboratory Trial	SA	10	2021-04-03	Cole PG, Cutler AR, Kobelt AJ, Horne PA (2010) Acute and long-term effects of selective insecticides on Micromus tasmaniae Walker (Neuroptera: Hemerobiidae), Coccinella transversalis F. (Coleoptera: Coccinellidae) and Nabis kinbergii Reuter (Hemiptera: Miridae). Australian Journal of Entomology 49:160-165
Nabis kinbergii	Species	Nabidae	Hemiptera	Australia	Emamectin (emamectin benzoate)	6	0.022 g ai/L		1	72 HAT	DC	Laboratory Trial	SA	10	2021-04-03	Cole PG, Cutler AR, Kobelt AJ, Horne PA (2010) Acute and long-term effects of selective insecticides on Micromus tasmaniae Walker (Neuroptera: Hemerobiidae), Coccinella transversalis F. (Coleoptera: Coccinellidae) and Nabis kinbergii Reuter (Hemiptera: Miridae). Australian Journal of Entomology 49:160-165
Nabis kinbergii	Species	Nabidae	Hemiptera	Australia	Imidacloprid	4A	0.05 g ai/L		1	72 HAT	DC	Laboratory Trial	SA	10	2021-04-03	Cole PG, Cutler AR, Kobelt AJ, Horne PA (2010) Acute and long-term effects of selective insecticides on Micromus tasmaniae Walker (Neuroptera: Hemerobiidae), Coccinella transversalis F. (Coleoptera: Coccinellidae) and Nabis kinbergii Reuter (Hemiptera: Miridae). Australian Journal of Entomology 49:160-165
Nabis kinbergii	Species	Nabidae	Hemiptera	Australia	Indoxacarb	22A	0.10 g ai/L		0.07	72 HAT	DC	Laboratory Trial	SA	10	2021-04-03	Cole PG, Cutler AR, Kobelt AJ, Horne PA (2010) Acute and long-term effects of selective insecticides on Micromus tasmaniae Walker (Neuroptera: Hemerobiidae), Coccinella transversalis F. (Coleoptera: Coccinellidae) and Nabis kinbergii Reuter (Hemiptera: Miridae). Australian Journal of Entomology 49:160-165
Nabis kinbergii	Species	Nabidae	Hemiptera	Australia	Pirimicarb	1A	1.0 g ai/L		0.09	72 HAT	DC	Laboratory Trial	SA	10	2021-04-03	Cole PG, Cutler AR, Kobelt AJ, Horne PA (2010) Acute and long-term effects of selective insecticides on Micromus tasmaniae Walker (Neuroptera: Hemerobiidae), Coccinella transversalis F. (Coleoptera: Coccinellidae) and Nabis kinbergii Reuter (Hemiptera: Miridae). Australian Journal of Entomology 49:160-165
Nabis kinbergii	Species	Nabidae	Hemiptera	Australia	Chlorpyrifos	1B	0.75 g ai/L		1	72 HAT	RC	Laboratory Trial	C/TS	10	2021-04-03	Cole PG, Cutler AR, Kobelt AJ, Horne PA (2010) Acute and long-term effects of selective insecticides on Micromus tasmaniae Walker (Neuroptera: Hemerobiidae), Coccinella transversalis F. (Coleoptera: Coccinellidae) and Nabis kinbergii Reuter (Hemiptera: Miridae). Australian Journal of Entomology 49:160-165
Nabis kinbergii	Species	Nabidae	Hemiptera	Australia	Emamectin (emamectin benzoate)	6	0.022 g ai/L		0.97	72 HAT	RC	Laboratory Trial	C/TS	10	2021-04-03	Cole PG, Cutler AR, Kobelt AJ, Horne PA (2010) Acute and long-term effects of selective insecticides on Micromus tasmaniae Walker (Neuroptera: Hemerobiidae), Coccinella transversalis F. (Coleoptera: Coccinellidae) and Nabis kinbergii Reuter (Hemiptera: Miridae). Australian Journal of Entomology 49:160-165
Nabis kinbergii	Species	Nabidae	Hemiptera	Australia	Imidacloprid	4A	0.05 g ai/L		1	72 HAT	RC	Laboratory Trial	C/TS	10	2021-04-03	Cole PG, Cutler AR, Kobelt AJ, Horne PA (2010) Acute and long-term effects of selective insecticides on Micromus tasmaniae Walker (Neuroptera: Hemerobiidae), Coccinella transversalis F. (Coleoptera: Coccinellidae) and Nabis kinbergii Reuter (Hemiptera: Miridae). Australian Journal of Entomology 49:160-165
Nabis kinbergii	Species	Nabidae	Hemiptera	Australia	Indoxacarb	22A	0.10 g ai/L		0.71	72 HAT	RC	Laboratory Trial	C/TS	10	2021-04-03	Cole PG, Cutler AR, Kobelt AJ, Horne PA (2010) Acute and long-term effects of selective insecticides on Micromus tasmaniae Walker (Neuroptera: Hemerobiidae), Coccinella transversalis F. (Coleoptera: Coccinellidae) and Nabis kinbergii Reuter (Hemiptera: Miridae). Australian Journal of Entomology 49:160-165
Nabis kinbergii	Species	Nabidae	Hemiptera	Australia	Pirimicarb	1A	1.0 g ai/L		0.65	72 HAT	RC	Laboratory Trial	C/TS	10	2021-04-03	Cole PG, Cutler AR, Kobelt AJ, Horne PA (2010) Acute and long-term effects of selective insecticides on Micromus tasmaniae Walker (Neuroptera: Hemerobiidae), Coccinella transversalis F. (Coleoptera: Coccinellidae) and Nabis kinbergii Reuter (Hemiptera: Miridae). Australian Journal of Entomology 49:160-165
Diadegma insulare	Species	Ichneumonidae	Hymenoptera	Intertional	Esfenvalerate	3A		32	1	72 HAT	RC	Laboratory Trial	C/TS	2021-06-04	12	Cordero RJ, Bloomquist JR, Kuhar TP (2007) Susceptibility of two diamondback moth parasitoids, Diadegma insulare (Cresson) (Hymenoptera; Ichneumonidae) and Oomyzus sokolowskii (Kurdjumov) (Hymenoptera; Eulophidae), to selected commercial insecticides. Biological Control 42: 48-54
Diadegma insulare	Species	Ichneumonidae	Hymenoptera	Intertional	Esfenvalerate	3A		#REF!	0.8	72 HAT	RC	Laboratory Trial	C/TS	2021-06-04	12	Cordero RJ, Bloomquist JR, Kuhar TP (2007) Susceptibility of two diamondback moth parasitoids, Diadegma insulare (Cresson) (Hymenoptera; Ichneumonidae) and Oomyzus sokolowskii (Kurdjumov) (Hymenoptera; Eulophidae), to selected commercial insecticides. Biological Control 42: 48-54
Diadegma insulare	Species	Ichneumonidae	Hymenoptera	Intertional	Indoxacarb	22A		72	1	72 HAT	RC	Laboratory Trial	C/TS	2021-06-04	12	Cordero RJ, Bloomquist JR, Kuhar TP (2007) Susceptibility of two diamondback moth parasitoids, Diadegma insulare (Cresson) (Hymenoptera; Ichneumonidae) and Oomyzus sokolowskii (Kurdjumov) (Hymenoptera; Eulophidae), to selected commercial insecticides. Biological Control 42: 48-54
Diadegma insulare	Species	Ichneumonidae	Hymenoptera	Intertional	Indoxacarb	22A		0.5604	1	72 HAT	RC	Laboratory Trial	C/TS	2021-06-04	12	Cordero RJ, Bloomquist JR, Kuhar TP (2007) Susceptibility of two diamondback moth parasitoids, Diadegma insulare (Cresson) (Hymenoptera; Ichneumonidae) and Oomyzus sokolowskii (Kurdjumov) (Hymenoptera; Eulophidae), to selected commercial insecticides. Biological Control 42: 48-54
Diadegma insulare	Species	Ichneumonidae	Hymenoptera	Intertional	Methomyl	1A		504	1	72 HAT	RC	Laboratory Trial	C/TS	2021-06-04	12	Cordero RJ, Bloomquist JR, Kuhar TP (2007) Susceptibility of two diamondback moth parasitoids, Diadegma insulare (Cresson) (Hymenoptera; Ichneumonidae) and Oomyzus sokolowskii (Kurdjumov) (Hymenoptera; Eulophidae), to selected commercial insecticides. Biological Control 42: 48-54
Diadegma insulare	Species	Ichneumonidae	Hymenoptera	Intertional	Methomyl	1A		0	0.5	72 HAT	RC	Laboratory Trial	C/TS	2021-06-04	12	Cordero RJ, Bloomquist JR, Kuhar TP (2007) Susceptibility of two diamondback moth parasitoids, Diadegma insulare (Cresson) (Hymenoptera; Ichneumonidae) and Oomyzus sokolowskii (Kurdjumov) (Hymenoptera; Eulophidae), to selected commercial insecticides. Biological Control 42: 48-54
Oomyzus sokolowskii	Species	Eulophidae	Hymenoptera	Intertional	Emamectin (emamectin benzoate)	6		8	0.91	72 HAT	RC	Laboratory Trial	C/TS	2021-06-04	12	Cordero RJ, Bloomquist JR, Kuhar TP (2007) Susceptibility of two diamondback moth parasitoids, Diadegma insulare (Cresson) (Hymenoptera; Ichneumonidae) and Oomyzus sokolowskii (Kurdjumov) (Hymenoptera; Eulophidae), to selected commercial insecticides. Biological Control 42: 48-54
Oomyzus sokolowskii	Species	Eulophidae	Hymenoptera	Intertional	Emamectin (emamectin benzoate)	6		0.08	0.56	72 HAT	RC	Laboratory Trial	C/TS	2021-06-04	12	Cordero RJ, Bloomquist JR, Kuhar TP (2007) Susceptibility of two diamondback moth parasitoids, Diadegma insulare (Cresson) (Hymenoptera; Ichneumonidae) and Oomyzus sokolowskii (Kurdjumov) (Hymenoptera; Eulophidae), to selected commercial insecticides. Biological Control 42: 48-54
Oomyzus sokolowskii	Species	Eulophidae	Hymenoptera	Intertional	Esfenvalerate	3A		32	1	72 HAT	RC	Laboratory Trial	C/TS	2021-06-04	12	Cordero RJ, Bloomquist JR, Kuhar TP (2007) Susceptibility of two diamondback moth parasitoids, Diadegma insulare (Cresson) (Hymenoptera; Ichneumonidae) and Oomyzus sokolowskii (Kurdjumov) (Hymenoptera; Eulophidae), to selected commercial insecticides. Biological Control 42: 48-54
Oomyzus sokolowskii	Species	Eulophidae	Hymenoptera	Intertional	Esfenvalerate	3A		0.32	0.98	72 HAT	RC	Laboratory Trial	C/TS	2021-06-04	12	Cordero RJ, Bloomquist JR, Kuhar TP (2007) Susceptibility of two diamondback moth parasitoids, Diadegma insulare (Cresson) (Hymenoptera; Ichneumonidae) and Oomyzus sokolowskii (Kurdjumov) (Hymenoptera; Eulophidae), to selected commercial insecticides. Biological Control 42: 48-54
Oomyzus sokolowskii	Species	Eulophidae	Hymenoptera	Intertional	Indoxacarb	22A		72	1	72 HAT	RC	Laboratory Trial	C/TS	2021-06-04	12	Cordero RJ, Bloomquist JR, Kuhar TP (2007) Susceptibility of two diamondback moth parasitoids, Diadegma insulare (Cresson) (Hymenoptera; Ichneumonidae) and Oomyzus sokolowskii (Kurdjumov) (Hymenoptera; Eulophidae), to selected commercial insecticides. Biological Control 42: 48-54
Oomyzus sokolowskii	Species	Eulophidae	Hymenoptera	Intertional	Indoxacarb	22A		0.72	0.62	72 HAT	RC	Laboratory Trial	C/TS	2021-06-04	12	Cordero RJ, Bloomquist JR, Kuhar TP (2007) Susceptibility of two diamondback moth parasitoids, Diadegma insulare (Cresson) (Hymenoptera; Ichneumonidae) and Oomyzus sokolowskii (Kurdjumov) (Hymenoptera; Eulophidae), to selected commercial insecticides. Biological Control 42: 48-54
Oomyzus sokolowskii	Species	Eulophidae	Hymenoptera	Intertional	Methomyl	1A		504	1	72 HAT	RC	Laboratory Trial	C/TS	2021-06-04	12	Cordero RJ, Bloomquist JR, Kuhar TP (2007) Susceptibility of two diamondback moth parasitoids, Diadegma insulare (Cresson) (Hymenoptera; Ichneumonidae) and Oomyzus sokolowskii (Kurdjumov) (Hymenoptera; Eulophidae), to selected commercial insecticides. Biological Control 42: 48-54
Oomyzus sokolowskii	Species	Eulophidae	Hymenoptera	Intertional	Methomyl	1A		5.04	0.72	72 HAT	RC	Laboratory Trial	C/TS	2021-06-04	12	Cordero RJ, Bloomquist JR, Kuhar TP (2007) Susceptibility of two diamondback moth parasitoids, Diadegma insulare (Cresson) (Hymenoptera; Ichneumonidae) and Oomyzus sokolowskii (Kurdjumov) (Hymenoptera; Eulophidae), to selected commercial insecticides. Biological Control 42: 48-54
Phytoseiulus persimilis	Species	Phytoseiidae	Mesostigmata	Intertional	Abamectin	6	4 oz/100 gal		0.2	1 DAT	RC	Laboratory Trial	SA	20	1	Cote KW, Lewis EE, Schultz PB (2002) Compatibility of Aracide Residues with Phytoseiulus persimilis and their effects on Tetranychus urticae. HortScience 37: 906-909
Phytoseiulus persimilis	Species	Phytoseiidae	Mesostigmata	Intertional	Bifenthrin	3A	40 oz/100 gal		0.6	1 DAT	RC	Laboratory Trial	SA	20	1	Cote KW, Lewis EE, Schultz PB (2002) Compatibility of Aracide Residues with Phytoseiulus persimilis and their effects on Tetranychus urticae. HortScience 37: 906-909
Phytoseiulus persimilis	Species	Phytoseiidae	Mesostigmata	Intertional	Abamectin	6	4 oz/100 gal		0.25	7 DAT	RC	Laboratory Trial	SA	20	1	Cote KW, Lewis EE, Schultz PB (2002) Compatibility of Aracide Residues with Phytoseiulus persimilis and their effects on Tetranychus urticae. HortScience 37: 906-910
Phytoseiulus persimilis	Species	Phytoseiidae	Mesostigmata	Intertional	Abamectin	6	4 oz/100 gal		0.32	3 DAT	RC	Laboratory Trial	SA	20	1	Cote KW, Lewis EE, Schultz PB (2002) Compatibility of Aracide Residues with Phytoseiulus persimilis and their effects on Tetranychus urticae. HortScience 37: 906-910
Phytoseiulus persimilis	Species	Phytoseiidae	Mesostigmata	Intertional	Bifenthrin	3A	40 oz/100 gal		0.45	7 DAT	RC	Laboratory Trial	SA	20	1	Cote KW, Lewis EE, Schultz PB (2002) Compatibility of Aracide Residues with Phytoseiulus persimilis and their effects on Tetranychus urticae. HortScience 37: 906-910
Phytoseiulus persimilis	Species	Phytoseiidae	Mesostigmata	Intertional	Bifenthrin	3A	40 oz/100 gal		0.66	14 DAT	RC	Laboratory Trial	SA	20	1	Cote KW, Lewis EE, Schultz PB (2002) Compatibility of Aracide Residues with Phytoseiulus persimilis and their effects on Tetranychus urticae. HortScience 37: 906-910
Phytoseiulus persimilis	Species	Phytoseiidae	Mesostigmata	Intertional	Bifenthrin	3A	40 oz/100 gal		0.87	3 DAT	RC	Laboratory Trial	SA	20	1	Cote KW, Lewis EE, Schultz PB (2002) Compatibility of Aracide Residues with Phytoseiulus persimilis and their effects on Tetranychus urticae. HortScience 37: 906-910
Phytoseiulus persimilis	Species	Phytoseiidae	Mesostigmata	Intertional	Paraffinic oil	Paraffinic oil	250 oz/100 gal		0.09	1 DAT	RC	Laboratory Trial	SA	20	1	Cote KW, Lewis EE, Schultz PB (2002) Compatibility of Aracide Residues with Phytoseiulus persimilis and their effects on Tetranychus urticae. HortScience 37: 906-910
Phytoseiulus persimilis	Species	Phytoseiidae	Mesostigmata	Intertional	Paraffinic oil	Paraffinic oil	250 oz/100 gal		0.1	7 DAT	RC	Laboratory Trial	SA	20	1	Cote KW, Lewis EE, Schultz PB (2002) Compatibility of Aracide Residues with Phytoseiulus persimilis and their effects on Tetranychus urticae. HortScience 37: 906-910
Phytoseiulus persimilis	Species	Phytoseiidae	Mesostigmata	Intertional	Paraffinic oil	Paraffinic oil	250 oz/100 gal		0.2	3 DAT	RC	Laboratory Trial	SA	20	1	Cote KW, Lewis EE, Schultz PB (2002) Compatibility of Aracide Residues with Phytoseiulus persimilis and their effects on Tetranychus urticae. HortScience 37: 906-910
Ants	Family	Formicidae	Hymenoptera	Australia	Bacillus thuringiensis (Bt)	11A			0-10%; VL	24 HAT	RC	Field Trial	SA	5		Cotton Pest Management Guide 2019-2020.
Ants	Family	Formicidae	Hymenoptera	Australia	Nuclear polyhedrosis virus (NPV)	31			0-10%; VL	24 HAT	RC	Field Trial	SA	5		Cotton Pest Management Guide 2019-2020.
Ants	Family	Formicidae	Hymenoptera	Australia	Pirimicarb	1A		250	0-10%; VL	24 HAT	RC	Field Trial	SA	5		Cotton Pest Management Guide 2019-2020.
Ants	Family	Formicidae	Hymenoptera	Australia	Paraffinic oil	Paraffinic oil	0.02		40-60%; H	24 HAT	RC	Field Trial	SA	5		Cotton Pest Management Guide 2019-2020.
Ants	Family	Formicidae	Hymenoptera	Australia	Indoxacarb	22A		60	40-60%; H	24 HAT	RC	Field Trial	SA	5		Cotton Pest Management Guide 2019-2020.
Ants	Family	Formicidae	Hymenoptera	Australia	Chlorantraniliprole	28		52.5	M	24 HAT	RC	Field Trial	SA	5		Cotton Pest Management Guide 2019-2020.
Ants	Family	Formicidae	Hymenoptera	Australia	Spinetoram	5		48	M	24 HAT	RC	Field Trial	SA	5		Cotton Pest Management Guide 2019-2020.
Ants	Family	Formicidae	Hymenoptera	Australia	Diafenthiuron	12A		350	M	24 HAT	RC	Field Trial	SA	5		Cotton Pest Management Guide 2019-2020.
Ants	Family	Formicidae	Hymenoptera	Australia	Indoxacarb	22A		127.5	M	24 HAT	RC	Field Trial	SA	5		Cotton Pest Management Guide 2019-2020.
Ants	Family	Formicidae	Hymenoptera	Australia	Sulfoxaflor	4C		48	M	24 HAT	RC	Field Trial	SA	5		Cotton Pest Management Guide 2019-2020.
Ants	Family	Formicidae	Hymenoptera	Australia	Sulfoxaflor	4C		72	M	24 HAT	RC	Field Trial	SA	5		Cotton Pest Management Guide 2019-2020.
Ants	Family	Formicidae	Hymenoptera	Australia	Abamectin	6		5.4	M	24 HAT	RC	Field Trial	SA	5		Cotton Pest Management Guide 2019-2020.
Ants	Family	Formicidae	Hymenoptera	Australia	Emamectin (emamectin benzoate)	6		8.4	M	24 HAT	RC	Field Trial	SA	5		Cotton Pest Management Guide 2019-2020.
Ants	Family	Formicidae	Hymenoptera	Australia	Sulfoxaflor	4C		96	M	24 HAT	RC	Field Trial	SA	5		Cotton Pest Management Guide 2019-2020.
Ants	Family	Formicidae	Hymenoptera	Australia	Methomyl	1A		169	M	24 HAT	RC	Field Trial	SA	5		Cotton Pest Management Guide 2019-2020.
Ants	Family	Formicidae	Hymenoptera	Australia	Thiodicarb	1A		750	M	24 HAT	RC	Field Trial	SA	5		Cotton Pest Management Guide 2019-2020.
Ants	Family	Formicidae	Hymenoptera	Australia	Dimethoate	1B		200	M	24 HAT	RC	Field Trial	SA	5		Cotton Pest Management Guide 2019-2020.
Ants	Family	Formicidae	Hymenoptera	Australia	Organophosphates	1B			M	24 HAT	RC	Field Trial	SA	5		Cotton Pest Management Guide 2019-2020.
Ants	Family	Formicidae	Hymenoptera	Australia	Synthetic pyrethroids	3A			M	24 HAT	RC	Field Trial	SA	5		Cotton Pest Management Guide 2019-2020.
Araneae	Order	Araneae	Araneae	Australia	Bacillus thuringiensis (Bt)	11A			0-10%; VL	24 HAT	RC	Field Trial	SA	5		Cotton Pest Management Guide 2019-2020.
Araneae	Order	Araneae	Araneae	Australia	Nuclear polyhedrosis virus (NPV)	31			0-10%; VL	24 HAT	RC	Field Trial	SA	5		Cotton Pest Management Guide 2019-2020.
Araneae	Order	Araneae	Araneae	Australia	Pirimicarb	1A		250	0-10%; VL	24 HAT	RC	Field Trial	SA	5		Cotton Pest Management Guide 2019-2020.
Araneae	Order	Araneae	Araneae	Australia	Paraffinic oil	Paraffinic oil	0.02		10-20%; L	24 HAT	RC	Field Trial	SA	5		Cotton Pest Management Guide 2019-2020.
Araneae	Order	Araneae	Araneae	Australia	Indoxacarb	22A		60	0-10%; VL	24 HAT	RC	Field Trial	SA	5		Cotton Pest Management Guide 2019-2020.
Araneae	Order	Araneae	Araneae	Australia	Chlorantraniliprole	28		52.5	M	24 HAT	RC	Field Trial	SA	5		Cotton Pest Management Guide 2019-2020.
Araneae	Order	Araneae	Araneae	Australia	Spinetoram	5		48	M	24 HAT	RC	Field Trial	SA	5		Cotton Pest Management Guide 2019-2020.
Araneae	Order	Araneae	Araneae	Australia	Diafenthiuron	12A		350	M	24 HAT	RC	Field Trial	SA	5		Cotton Pest Management Guide 2019-2020.
Araneae	Order	Araneae	Araneae	Australia	Indoxacarb	22A		127.5	M	24 HAT	RC	Field Trial	SA	5		Cotton Pest Management Guide 2019-2020.
Araneae	Order	Araneae	Araneae	Australia	Sulfoxaflor	4C		48	M	24 HAT	RC	Field Trial	SA	5		Cotton Pest Management Guide 2019-2020.
Araneae	Order	Araneae	Araneae	Australia	Sulfoxaflor	4C		72	M	24 HAT	RC	Field Trial	SA	5		Cotton Pest Management Guide 2019-2020.
Araneae	Order	Araneae	Araneae	Australia	Abamectin	6		5.4	M	24 HAT	RC	Field Trial	SA	5		Cotton Pest Management Guide 2019-2020.
Araneae	Order	Araneae	Araneae	Australia	Emamectin (emamectin benzoate)	6		8.4	M	24 HAT	RC	Field Trial	SA	5		Cotton Pest Management Guide 2019-2020.
Araneae	Order	Araneae	Araneae	Australia	Sulfoxaflor	4C		96	M	24 HAT	RC	Field Trial	SA	5		Cotton Pest Management Guide 2019-2020.
Araneae	Order	Araneae	Araneae	Australia	Methomyl	1A		169	M	24 HAT	RC	Field Trial	SA	5		Cotton Pest Management Guide 2019-2020.
Araneae	Order	Araneae	Araneae	Australia	Thiodicarb	1A		750	M	24 HAT	RC	Field Trial	SA	5		Cotton Pest Management Guide 2019-2020.
Araneae	Order	Araneae	Araneae	Australia	Dimethoate	1B		200	M	24 HAT	RC	Field Trial	SA	5		Cotton Pest Management Guide 2019-2020.
Araneae	Order	Araneae	Araneae	Australia	Organophosphates	1B			M	24 HAT	RC	Field Trial	SA	5		Cotton Pest Management Guide 2019-2020.
Araneae	Order	Araneae	Araneae	Australia	Synthetic pyrethroids	3A			M	24 HAT	RC	Field Trial	SA	5		Cotton Pest Management Guide 2019-2020.
Araneae	Order	Araneae	Araneae	Australia	Imidacloprid	4A		525 g ai/100 kg seed	M	24 HAT	RC	Field Trial	TSE			Cotton Pest Management Guide 2019-2020.
Araneae	Order	Araneae	Araneae	Australia	Imidacloprid	4A		700 g ai/100 kg seed	M	24 HAT	RC	Field Trial	TSE			Cotton Pest Management Guide 2019-2020.
Carabidae	Family	Carabidae	Coleoptera	Australia	Bacillus thuringiensis (Bt)	11A			0-10%; VL	24 HAT	RC	Field Trial	SA	5		Cotton Pest Management Guide 2019-2020.
Carabidae	Family	Carabidae	Coleoptera	Australia	Nuclear polyhedrosis virus (NPV)	31			0-10%; VL	24 HAT	RC	Field Trial	SA	5		Cotton Pest Management Guide 2019-2020.
Carabidae	Family	Carabidae	Coleoptera	Australia	Pirimicarb	1A		250	0-10%; VL	24 HAT	RC	Field Trial	SA	5		Cotton Pest Management Guide 2019-2020.
Carabidae	Family	Carabidae	Coleoptera	Australia	Paraffinic oil	Paraffinic oil	0.02		0-10%; VL	24 HAT	RC	Field Trial	SA	5		Cotton Pest Management Guide 2019-2020.
Carabidae	Family	Carabidae	Coleoptera	Australia	Indoxacarb	22A		60	20-40%; M	24 HAT	RC	Field Trial	SA	5		Cotton Pest Management Guide 2019-2020.
Carabidae	Family	Carabidae	Coleoptera	Australia	Chlorantraniliprole	28		52.5	M	24 HAT	RC	Field Trial	SA	5		Cotton Pest Management Guide 2019-2020.
Carabidae	Family	Carabidae	Coleoptera	Australia	Spinetoram	5		48	M	24 HAT	RC	Field Trial	SA	5		Cotton Pest Management Guide 2019-2020.
Carabidae	Family	Carabidae	Coleoptera	Australia	Diafenthiuron	12A		350	M	24 HAT	RC	Field Trial	SA	5		Cotton Pest Management Guide 2019-2020.
Carabidae	Family	Carabidae	Coleoptera	Australia	Indoxacarb	22A		127.5	M	24 HAT	RC	Field Trial	SA	5		Cotton Pest Management Guide 2019-2020.
Carabidae	Family	Carabidae	Coleoptera	Australia	Sulfoxaflor	4C		48	M	24 HAT	RC	Field Trial	SA	5		Cotton Pest Management Guide 2019-2020.
Carabidae	Family	Carabidae	Coleoptera	Australia	Sulfoxaflor	4C		72	M	24 HAT	RC	Field Trial	SA	5		Cotton Pest Management Guide 2019-2020.
Carabidae	Family	Carabidae	Coleoptera	Australia	Abamectin	6		5.4	M	24 HAT	RC	Field Trial	SA	5		Cotton Pest Management Guide 2019-2020.
Carabidae	Family	Carabidae	Coleoptera	Australia	Emamectin (emamectin benzoate)	6		8.4	M	24 HAT	RC	Field Trial	SA	5		Cotton Pest Management Guide 2019-2020.
Carabidae	Family	Carabidae	Coleoptera	Australia	Sulfoxaflor	4C		96	M	24 HAT	RC	Field Trial	SA	5		Cotton Pest Management Guide 2019-2020.
Carabidae	Family	Carabidae	Coleoptera	Australia	Methomyl	1A		169	M	24 HAT	RC	Field Trial	SA	5		Cotton Pest Management Guide 2019-2020.
Carabidae	Family	Carabidae	Coleoptera	Australia	Thiodicarb	1A		750	M	24 HAT	RC	Field Trial	SA	5		Cotton Pest Management Guide 2019-2020.
Carabidae	Family	Carabidae	Coleoptera	Australia	Dimethoate	1B		200	M	24 HAT	RC	Field Trial	SA	5		Cotton Pest Management Guide 2019-2020.
Carabidae	Family	Carabidae	Coleoptera	Australia	Organophosphates	1B			M	24 HAT	RC	Field Trial	SA	5		Cotton Pest Management Guide 2019-2020.
Carabidae	Family	Carabidae	Coleoptera	Australia	Synthetic pyrethroids	3A			M	24 HAT	RC	Field Trial	SA	5		Cotton Pest Management Guide 2019-2020.
Coccinellidae	Family	Coccinellidae	Coleoptera	Australia	Bacillus thuringiensis (Bt)	11A			0-10%; VL	24 HAT	RC	Field Trial	SA	5		Cotton Pest Management Guide 2019-2020.
Coccinellidae	Family	Coccinellidae	Coleoptera	Australia	Nuclear polyhedrosis virus (NPV)	31			0-10%; VL	24 HAT	RC	Field Trial	SA	5		Cotton Pest Management Guide 2019-2020.
Coccinellidae	Family	Coccinellidae	Coleoptera	Australia	Pirimicarb	1A		250	0-10%; VL	24 HAT	RC	Field Trial	SA	5		Cotton Pest Management Guide 2019-2020.
Coccinellidae	Family	Coccinellidae	Coleoptera	Australia	Paraffinic oil	Paraffinic oil	0.02		0-10%; VL	24 HAT	RC	Field Trial	SA	5		Cotton Pest Management Guide 2019-2020.
Coccinellidae	Family	Coccinellidae	Coleoptera	Australia	Indoxacarb	22A		60	20-40%; M	24 HAT	RC	Field Trial	SA	5		Cotton Pest Management Guide 2019-2020.
Coccinellidae	Family	Coccinellidae	Coleoptera	Australia	Chlorantraniliprole	28		52.5	M	24 HAT	RC	Field Trial	SA	5		Cotton Pest Management Guide 2019-2020.
Coccinellidae	Family	Coccinellidae	Coleoptera	Australia	Spinetoram	5		48	M	24 HAT	RC	Field Trial	SA	5		Cotton Pest Management Guide 2019-2020.
Coccinellidae	Family	Coccinellidae	Coleoptera	Australia	Diafenthiuron	12A		350	M	24 HAT	RC	Field Trial	SA	5		Cotton Pest Management Guide 2019-2020.
Coccinellidae	Family	Coccinellidae	Coleoptera	Australia	Indoxacarb	22A		127.5	M	24 HAT	RC	Field Trial	SA	5		Cotton Pest Management Guide 2019-2020.
Coccinellidae	Family	Coccinellidae	Coleoptera	Australia	Sulfoxaflor	4C		48	M	24 HAT	RC	Field Trial	SA	5		Cotton Pest Management Guide 2019-2020.
Coccinellidae	Family	Coccinellidae	Coleoptera	Australia	Sulfoxaflor	4C		72	M	24 HAT	RC	Field Trial	SA	5		Cotton Pest Management Guide 2019-2020.
Coccinellidae	Family	Coccinellidae	Coleoptera	Australia	Abamectin	6		5.4	M	24 HAT	RC	Field Trial	SA	5		Cotton Pest Management Guide 2019-2020.
Coccinellidae	Family	Coccinellidae	Coleoptera	Australia	Emamectin (emamectin benzoate)	6		8.4	M	24 HAT	RC	Field Trial	SA	5		Cotton Pest Management Guide 2019-2020.
Coccinellidae	Family	Coccinellidae	Coleoptera	Australia	Sulfoxaflor	4C		96	M	24 HAT	RC	Field Trial	SA	5		Cotton Pest Management Guide 2019-2020.
Coccinellidae	Family	Coccinellidae	Coleoptera	Australia	Methomyl	1A		169	M	24 HAT	RC	Field Trial	SA	5		Cotton Pest Management Guide 2019-2020.
Coccinellidae	Family	Coccinellidae	Coleoptera	Australia	Thiodicarb	1A		750	M	24 HAT	RC	Field Trial	SA	5		Cotton Pest Management Guide 2019-2020.
Coccinellidae	Family	Coccinellidae	Coleoptera	Australia	Dimethoate	1B		200	M	24 HAT	RC	Field Trial	SA	5		Cotton Pest Management Guide 2019-2020.
Coccinellidae	Family	Coccinellidae	Coleoptera	Australia	Organophosphates	1B			M	24 HAT	RC	Field Trial	SA	5		Cotton Pest Management Guide 2019-2020.
Coccinellidae	Family	Coccinellidae	Coleoptera	Australia	Synthetic pyrethroids	3A			M	24 HAT	RC	Field Trial	SA	5		Cotton Pest Management Guide 2019-2020.
Coleoptera	Order	Coleoptera	Coleoptera	Australia	Imidacloprid	4A		525 g ai/100 kg seed	M	24 HAT	RC	Field Trial	TSE			Cotton Pest Management Guide 2019-2020.
Coleoptera	Order	Coleoptera	Coleoptera	Australia	Imidacloprid	4A		700 g ai/100 kg seed	M	24 HAT	RC	Field Trial	TSE			Cotton Pest Management Guide 2019-2020.
Hemiptera	Order	Hemiptera	Hemiptera	Australia	Bacillus thuringiensis (Bt)	11A			0-10%; VL	24 HAT	RC	Field Trial	SA	5		Cotton Pest Management Guide 2019-2020.
Hemiptera	Order	Hemiptera	Hemiptera	Australia	Nuclear polyhedrosis virus (NPV)	31			0-10%; VL	24 HAT	RC	Field Trial	SA	5		Cotton Pest Management Guide 2019-2020.
Hemiptera	Order	Hemiptera	Hemiptera	Australia	Pirimicarb	1A		250	10-20%; L	24 HAT	RC	Field Trial	SA	5		Cotton Pest Management Guide 2019-2020.
[truncated: 4,678 more rows]
